# Supplementary material for: The FSHD muscle–blood biomarker: a circulating transcriptomic biomarker for clinical severity in facioscapulohumeral muscular dystrophy
Source: Brain Commun. 2023 Aug 16;5(5):fcad221. doi: 10.1093/braincomms/fcad221 (PMC10507741; doi:10.1093/braincomms/fcad221)
Supplement: fcad221_Supplementary_Data [file fcad221_supplementary_data.zip]

Archive with 7 entries (7 files):
- Supplementary_Methods.pdf
- Supplementary_Table_1.xlsx
- Supplementary_Table_2.xlsx
- Supplementary_Table_3.xlsx
- Supplementary_Table_4.xlsx
- Banerji et al doi. 10.1093braincommsfcad221 Supplementary Figure.pdf
- Supplementary Table_5.xlsx
