# Supplementary material for: The FSHD muscle–blood biomarker: a circulating transcriptomic biomarker for clinical severity in facioscapulohumeral muscular dystrophy
Source: Brain Commun. 2023 Aug 16;5(5):fcad221. doi: 10.1093/braincomms/fcad221 (PMC10507741; doi:10.1093/braincomms/fcad221)
Supplement: fcad221_Supplementary_Data [file fcad221_supplementary_data.zip › Supplementary_Table_1.xlsx]

## Sheet: FSHD_INFL_clinical dataset
Supplementary Table 1: Full clinical annotations of patients and controls employed in the study
Table displays data for all 49 individuals, whether they underwent PBMC and/or muscle biopsy sampling and which muscles were biopsied, as well as patient age at examination, sex, disease duration and MRC sum score.
For FSHD patients MRI assessment of inflammation and fat fractions are displayed as well as Ricci and Lamperti clinical severity scores and MVC of TA, for FSHD1 patients D4Z4 array length is displayed.
Sample ID	PBMCs seq 1=No, 2=Yes	Muscle seq 1=No, 2=Yes	Patient = 1; Control = 2	Age at examination (years)	Gender woman = 1; man = 2	Disease duration (years)	MRI TIRM POS = 1; MRI TIRM NEG = 0	TIRM+ muscle	TIRM- muscle	FSHD1 = 1; FSHD2= 2	D4Z4 repeat units (only for FSHD1)	Ricci Score (0-10 point severity scale)	Lamperti Score (0-15 point severity scale)	MRC SUM SCORE (0-60 muscle strenght score)	Maximum voluntary contraction of Tibialis Anterior (N)	Whole body FF (%)	Whole body muscle mass (kg)	Weighted average FF muscle legs
FSHMR01	1	2	1	38	2	13	1	vastus lateralis left	vastus lateralis right	1	9	6	10	54	13.8	23.9	62.8	0.248
FSHMR02	1	2	1	49	2	2	1	extensor digitorum longus	vastus lateralis	1	9	6	7	46	54	31.6	80.9	0.11
FSHMR03	1	2	1	44	1	32	1	gastrocnemius medialis	vastus lateralis	1	6	6	8	51	25	50.5	43.2	0.238
FSHMR04	1	2	1	55	1	27	1	gastrocnemius medialis	vastus lateralis	1	9	7	7	40	tibialis too weak; exam not done.	39.7	45.2	0.038
FSHMR05	1	2	1	51	1	43	1	gastrocnemius lateralis	vastus lateralis	1	8	2	2	56	90.2	27.8	27.58	0.138
FSHMR06	1	2	1	44	1	27	1	gastrocnemius medialis	vastus lateralis	1	5	3	4	58	68.2	38.7	43.6	0.083
FSHMR10	1	2	1	63	2	27	1	gastrocnemius medialis	vastus lateralis	1	9	7	8	50	23.2	38	60.4	0.105
FSHMR11	1	2	1	40	2	25	1	gastrocnemius medialis	vastus lateralis	1	unknown	7	7	50	14.8	23.9	56.6	0.26
FSHMR12	1	2	1	49	2	26	1	extensor digitorum longus	vastus lateralis	1	7	6	8	52	132	24.8	54.1	0.101
FSHMR13	1	2	1	58	2	38	1	gastrocnemius medialis	vastus lateralis	1	8	6	7	55	142.4	31.3	58.8	0.147
FSHMR14	2	2	1	58	1	6	1	sartorius	vastus lateralis	1	7	7	8	48	9.2	35.6	40.4	0.181
FSHMR15	1	2	1	59	2	27	1	vastus lateralis right	vastus intermedius right	1	4	6	7	51	tibialis too weak; exam not done.	23.7	58.6	0.312
FSHMR16	2	2	1	47	2	6	1	gastrocnemius medialis	vastus lateralis	1	8	2	2	58	exam not done (no time left).	25.7	61.5	0.029
FSHMR19	2	2	1	55	2	43	1	soleus	vastus lateralis	1	3	8	11	26	tibialis too weak; exam not done.	missing	missing	0.563
FSHMR23	2	2	1	30	2	5	1	rectus femoris	vastus lateralis	1	6	2	3	60	162	19.2	65.7	0.033
FSHMR27	2	2	1	38	1	5	1	gastrocnemius medialis	vastus lateralis	1	7	2	1	60	201	41.2	52.6	0.046
FSHMR31	2	2	1	59	2	7	1	gastrocnemius medialis	vastus lateralis	1	8	7	9	45	27.2	23.9	74.3	0.068
FSHMR32	2	2	1	61	1	8	1	tibialis anterior	vastus lateralis	1	8	3	6	52	64.6	31	50.1	0.068
FSHMR33	2	2	1	57	1	52	1	gastrocnemius medialis	vastus lateralis	1	9	4	4	54	22.6	37.6	41.3	0.035
FSHMR34	2	2	1	58	1	47	1	tibialis anterior	vastus lateralis	1	3	7	7	51	38.8	36.9	43.2	0.184
FSHMR35	2	2	1	44	1	36	1	gastrocnemius medialis	vastus lateralis	1	7	2	2	56	31.4	32.5	47.9	0.05
FSHMR39	2	2	1	47	1	31	1	gastrocnemius medialis	vastus lateralis	1	9	3	5	52	106.2	35.4	47.4	0.086
FSHMR40	2	2	1	36	1	23	1	gastrocnemius medialis	vastus lateralis	1	5	3	3	56	100	29	40	0.035
FSHMR41	2	1	1	54	2	14	0	n/a	n/a	1	5	6	4	53	70	25.7	70.1	0.291
FSHMR42	2	1	1	59	1	24	1	n/a (biopsy failed)	n/a (biopsy failed)	1	8	3	3	58	78.6	missing	missing	0.058
FSHMR43	2	2	1	54	1	30	1	gastrocnemius medialis	vastus lateralis	2	FSHD2	7	8	49	56.6	34.2	37	n/a
HCMR12	2	1	2	50	1	N/A (heatlhy control)	N/A (heatlhy control)	N/A (heatlhy control)	no biopsy	N/A (heatlhy control)	N/A (heatlhy control)	N/A (heatlhy control)	N/A (heatlhy control)	60	N/A (heatlhy control)	N/A (heatlhy control)	N/A (heatlhy control)	N/A (heatlhy control)
HCMR15	2	1	2	30	1	N/A (heatlhy control)	N/A (heatlhy control)	N/A (heatlhy control)	no biopsy	N/A (heatlhy control)	N/A (heatlhy control)	N/A (heatlhy control)	N/A (heatlhy control)	60	N/A (heatlhy control)	N/A (heatlhy control)	N/A (heatlhy control)	N/A (heatlhy control)
HCMR17	2	1	2	30	2	N/A (heatlhy control)	N/A (heatlhy control)	N/A (heatlhy control)	no biopsy	N/A (heatlhy control)	N/A (heatlhy control)	N/A (heatlhy control)	N/A (heatlhy control)	60	N/A (heatlhy control)	N/A (heatlhy control)	N/A (heatlhy control)	N/A (heatlhy control)
HCMR18	2	1	2	50	2	N/A (heatlhy control)	N/A (heatlhy control)	N/A (heatlhy control)	no biopsy	N/A (heatlhy control)	N/A (heatlhy control)	N/A (heatlhy control)	N/A (heatlhy control)	60	N/A (heatlhy control)	N/A (heatlhy control)	N/A (heatlhy control)	N/A (heatlhy control)
HCMR19	2	1	2	45	2	N/A (heatlhy control)	N/A (heatlhy control)	N/A (heatlhy control)	no biopsy	N/A (heatlhy control)	N/A (heatlhy control)	N/A (heatlhy control)	N/A (heatlhy control)	60	N/A (heatlhy control)	N/A (heatlhy control)	N/A (heatlhy control)	N/A (heatlhy control)
HCMR20	2	1	2	51	1	N/A (heatlhy control)	N/A (heatlhy control)	N/A (heatlhy control)	no biopsy	N/A (heatlhy control)	N/A (heatlhy control)	N/A (heatlhy control)	N/A (heatlhy control)	60	N/A (heatlhy control)	N/A (heatlhy control)	N/A (heatlhy control)	N/A (heatlhy control)
HCMR21	2	1	2	65	1	N/A (heatlhy control)	N/A (heatlhy control)	N/A (heatlhy control)	no biopsy	N/A (heatlhy control)	N/A (heatlhy control)	N/A (heatlhy control)	N/A (heatlhy control)	60	N/A (heatlhy control)	N/A (heatlhy control)	N/A (heatlhy control)	N/A (heatlhy control)
HCMR22	2	1	2	55	2	N/A (heatlhy control)	N/A (heatlhy control)	N/A (heatlhy control)	no biopsy	N/A (heatlhy control)	N/A (heatlhy control)	N/A (heatlhy control)	N/A (heatlhy control)	60	N/A (heatlhy control)	N/A (heatlhy control)	N/A (heatlhy control)	N/A (heatlhy control)
HCMR23	2	1	2	54	1	N/A (heatlhy control)	N/A (heatlhy control)	N/A (heatlhy control)	no biopsy	N/A (heatlhy control)	N/A (heatlhy control)	N/A (heatlhy control)	N/A (heatlhy control)	60	N/A (heatlhy control)	N/A (heatlhy control)	N/A (heatlhy control)	N/A (heatlhy control)
HCMR24	2	1	2	26	1	N/A (heatlhy control)	N/A (heatlhy control)	N/A (heatlhy control)	no biopsy	N/A (heatlhy control)	N/A (heatlhy control)	N/A (heatlhy control)	N/A (heatlhy control)	60	N/A (heatlhy control)	N/A (heatlhy control)	N/A (heatlhy control)	N/A (heatlhy control)
HCMR26	2	1	2	26	2	N/A (heatlhy control)	N/A (heatlhy control)	N/A (heatlhy control)	no biopsy	N/A (heatlhy control)	N/A (heatlhy control)	N/A (heatlhy control)	N/A (heatlhy control)	60	N/A (heatlhy control)	N/A (heatlhy control)	N/A (heatlhy control)	N/A (heatlhy control)
HCMR27	2	1	2	51	1	N/A (heatlhy control)	N/A (heatlhy control)	N/A (heatlhy control)	no biopsy	N/A (heatlhy control)	N/A (heatlhy control)	N/A (heatlhy control)	N/A (heatlhy control)	60	N/A (heatlhy control)	N/A (heatlhy control)	N/A (heatlhy control)	N/A (heatlhy control)
CO-01	1	2	2	30	2	N/A (heatlhy control)	N/A (heatlhy control)	N/A (heatlhy control)	Bergstrom needle biopsy vastus lateralis	N/A (heatlhy control)	N/A (heatlhy control)	N/A (heatlhy control)	N/A (heatlhy control)	60	N/A (heatlhy control)	N/A (heatlhy control)	N/A (heatlhy control)	N/A (heatlhy control)
CO-02	1	2	2	28	1	N/A (heatlhy control)	N/A (heatlhy control)	N/A (heatlhy control)	Bergstrom needle biopsy vastus lateralis	N/A (heatlhy control)	N/A (heatlhy control)	N/A (heatlhy control)	N/A (heatlhy control)	60	N/A (heatlhy control)	N/A (heatlhy control)	N/A (heatlhy control)	N/A (heatlhy control)
CO-03	1	2	2	31	2	N/A (heatlhy control)	N/A (heatlhy control)	N/A (heatlhy control)	Bergstrom needle biopsy vastus lateralis	N/A (heatlhy control)	N/A (heatlhy control)	N/A (heatlhy control)	N/A (heatlhy control)	60	N/A (heatlhy control)	N/A (heatlhy control)	N/A (heatlhy control)	N/A (heatlhy control)
CO-04	1	2	2	29	2	N/A (heatlhy control)	N/A (heatlhy control)	N/A (heatlhy control)	Bergstrom needle biopsy vastus lateralis	N/A (heatlhy control)	N/A (heatlhy control)	N/A (heatlhy control)	N/A (heatlhy control)	60	N/A (heatlhy control)	N/A (heatlhy control)	N/A (heatlhy control)	N/A (heatlhy control)
CO-05	1	2	2	45	2	N/A (heatlhy control)	N/A (heatlhy control)	N/A (heatlhy control)	Bergstrom needle biopsy vastus lateralis	N/A (heatlhy control)	N/A (heatlhy control)	N/A (heatlhy control)	N/A (heatlhy control)	60	N/A (heatlhy control)	N/A (heatlhy control)	N/A (heatlhy control)	N/A (heatlhy control)
CO-06	1	2	2	63	1	N/A (heatlhy control)	N/A (heatlhy control)	N/A (heatlhy control)	Bergstrom needle biopsy vastus lateralis	N/A (heatlhy control)	N/A (heatlhy control)	N/A (heatlhy control)	N/A (heatlhy control)	60	N/A (heatlhy control)	N/A (heatlhy control)	N/A (heatlhy control)	N/A (heatlhy control)
CO-07	2	2	2	31	2	N/A (heatlhy control)	N/A (heatlhy control)	N/A (heatlhy control)	Bergstrom needle biopsy vastus lateralis	N/A (heatlhy control)	N/A (heatlhy control)	N/A (heatlhy control)	N/A (heatlhy control)	60	N/A (heatlhy control)	N/A (heatlhy control)	N/A (heatlhy control)	N/A (heatlhy control)
CO-08	2	2	2	27	2	N/A (heatlhy control)	N/A (heatlhy control)	N/A (heatlhy control)	Bergstrom needle biopsy vastus lateralis	N/A (heatlhy control)	N/A (heatlhy control)	N/A (heatlhy control)	N/A (heatlhy control)	60	N/A (heatlhy control)	N/A (heatlhy control)	N/A (heatlhy control)	N/A (heatlhy control)
C0-09	1	2	2	21	2	N/A (heatlhy control)	N/A (heatlhy control)	N/A (heatlhy control)	Bergstrom needle biopsy vastus lateralis	N/A (heatlhy control)	N/A (heatlhy control)	N/A (heatlhy control)	N/A (heatlhy control)	60	N/A (heatlhy control)	N/A (heatlhy control)	N/A (heatlhy control)	N/A (heatlhy control)
CO-10	1	2	2	21	2	N/A (heatlhy control)	N/A (heatlhy control)	N/A (heatlhy control)	Bergstrom needle biopsy vastus lateralis	N/A (heatlhy control)	N/A (heatlhy control)	N/A (heatlhy control)	N/A (heatlhy control)	60	N/A (heatlhy control)	N/A (heatlhy control)	N/A (heatlhy control)	N/A (heatlhy control)
CO-11	1	2	2	22	2	N/A (heatlhy control)	N/A (heatlhy control)	N/A (heatlhy control)	Bergstrom needle biopsy vastus lateralis	N/A (heatlhy control)	N/A (heatlhy control)	N/A (heatlhy control)	N/A (heatlhy control)	60	N/A (heatlhy control)	N/A (heatlhy control)	N/A (heatlhy control)	N/A (heatlhy control)
