# Supplementary material for: The FSHD muscle–blood biomarker: a circulating transcriptomic biomarker for clinical severity in facioscapulohumeral muscular dystrophy
Source: Brain Commun. 2023 Aug 16;5(5):fcad221. doi: 10.1093/braincomms/fcad221 (PMC10507741; doi:10.1093/braincomms/fcad221)
Supplement: fcad221_Supplementary_Data [file fcad221_supplementary_data.zip › Supplementary_Table_2.xlsx]

## Sheet: calc
Supplementary Table 2: MRI Fat Fraction Summary
Results of MRI analysis, detailing single fat fraction in each muscle (section) and the area of each muscle, prior to weighted average fat fraction calculations.
Patient_ID	Segment	Slice	Muscle_name	Area	FF	Area*FF
FSH_MR_001	thigh	dist	SAR_R	351.114	0.134102	47.085
FSH_MR_001	thigh	dist	GRA_R	223.604	0.170256	38.0699
FSH_MR_001	thigh	dist	VM_R	1925.58	0.0382205	73.5968
FSH_MR_001	thigh	dist	VL_R	1345.32	0.111786	150.389
FSH_MR_001	thigh	dist	VI_R	1489.46	0.0570598	84.9883
FSH_MR_001	thigh	dist	RF_R	188.493	0.701133	132.159
FSH_MR_001	thigh	dist	BFS_R	587.654	0.115749	68.0206
FSH_MR_001	thigh	dist	BFL_R	772.451	0.0941801	72.7495
FSH_MR_001	thigh	dist	ST_R	524.823	0.0757216	39.7404
FSH_MR_001	thigh	dist	SM_R	916.592	0.0565075	51.7943
FSH_MR_001	thigh	dist	AM_R	1193.79	0.748342	893.362
FSH_MR_001	thigh	dist	SAR_L	297.523	0.148764	44.2607
FSH_MR_001	thigh	dist	GRA_L	229.148	0.0923023	21.1509
FSH_MR_001	thigh	dist	VM_L	2178.76	0.0615928	134.196
FSH_MR_001	thigh	dist	VL_L	1258.47	0.281006	353.637
FSH_MR_001	thigh	dist	VI_L	1441.41	0.0616002	88.7914
FSH_MR_001	thigh	dist	RF_L	134.902	0.241785	32.6173
FSH_MR_001	thigh	dist	BFS_L	460.144	0.151483	69.7042
FSH_MR_001	thigh	dist	BFL_L	916.592	0.0810759	74.3136
FSH_MR_001	thigh	dist	ST_L	609.83	0.0506882	30.9112
FSH_MR_001	thigh	dist	SM_L	909.2	0.0597463	54.3213
FSH_MR_001	thigh	dist	AM_L	1496.85	0.546156	817.516
FSH_MR_001	thigh	prox	SAR_R	290.131	0.0836099	24.2578
FSH_MR_001	thigh	prox	GRA_R	371.442	0.107308	39.8585
FSH_MR_001	thigh	prox	VM_R	467.536	0.0236094	11.0383
FSH_MR_001	thigh	prox	VL_R	2088.2	0.0834029	174.162
FSH_MR_001	thigh	prox	VI_R	2006.89	0.039552	79.3766
FSH_MR_001	thigh	prox	RF_R	1145.74	0.126074	144.448
FSH_MR_001	thigh	prox	BFL_R	110.878	0.118462	13.1348
FSH_MR_001	thigh	prox	ST_R	724.404	0.0601237	43.5539
FSH_MR_001	thigh	prox	AM_R	1838.73	0.159538	293.347
FSH_MR_001	thigh	prox	AL_R	1483.92	0.205871	305.495
FSH_MR_001	thigh	prox	SAR_L	351.114	0.103784	36.4399
FSH_MR_001	thigh	prox	GRA_L	271.651	0.0946758	25.7188
FSH_MR_001	thigh	prox	VM_L	765.059	0.0277351	21.219
FSH_MR_001	thigh	prox	VL_L	2143.64	0.109102	233.877
FSH_MR_001	thigh	prox	VI_L	1397.06	0.0294569	41.1532
FSH_MR_001	thigh	prox	RF_L	1114.33	0.0566014	63.0724
FSH_MR_001	thigh	prox	BFL_L	190.341	0.105207	20.0251
FSH_MR_001	thigh	prox	ST_L	656.029	0.0682416	44.7684
FSH_MR_001	thigh	prox	AM_L	2358.01	0.204215	481.542
FSH_MR_001	thigh	prox	AL_L	1380.43	0.154633	213.461
FSH_MR_001	shank	dist	TA_R	149.685	0.51224	76.6747
FSH_MR_001	shank	dist	EDL_R	173.709	0.565893	98.3006
FSH_MR_001	shank	dist	PER_R	243.932	0.541042	131.977
FSH_MR_001	shank	dist	TP_R	221.756	0.0402377	8.92294
FSH_MR_001	shank	dist	SOL_R	391.769	0.547122	214.345
FSH_MR_001	shank	dist	FDL_R	280.891	0.0732647	20.5794
FSH_MR_001	shank	dist	FLH_R	212.516	0.067712	14.3899
FSH_MR_001	shank	dist	TA_L	219.908	0.292591	64.343
FSH_MR_001	shank	dist	EDL_L	158.925	0.393081	62.4704
FSH_MR_001	shank	dist	PER_L	240.236	0.0729413	17.5231
FSH_MR_001	shank	dist	TP_L	236.54	0.0405275	9.58637
FSH_MR_001	shank	dist	SOL_L	537.759	0.721334	387.904
FSH_MR_001	shank	dist	FDL_L	214.364	0.0727492	15.5948
FSH_MR_001	shank	dist	FLH_L	306.763	0.044077	13.5212
FSH_MR_001	shank	mid	TA_R	384.377	0.53366	205.127
FSH_MR_001	shank	mid	EDL_R	297.523	0.595597	177.204
FSH_MR_001	shank	mid	PER_R	186.645	0.600971	112.168
FSH_MR_001	shank	mid	TP_R	262.412	0.0597654	15.6832
FSH_MR_001	shank	mid	SOL_R	1829.49	0.639047	1169.13
FSH_MR_001	shank	mid	GM_R	155.229	0.533471	82.8101
FSH_MR_001	shank	mid	FDL_R	212.516	0.0621527	13.2084
FSH_MR_001	shank	mid	TA_L	338.178	0.387842	131.16
FSH_MR_001	shank	mid	EDL_L	240.236	0.350728	84.2576
FSH_MR_001	shank	mid	PER_L	232.844	0.126303	29.4088
FSH_MR_001	shank	mid	TP_L	388.073	0.0649514	25.2059
FSH_MR_001	shank	mid	SOL_L	1677.95	0.697269	1169.99
FSH_MR_001	shank	mid	GM_L	301.219	0.71663	215.863
FSH_MR_001	shank	mid	FDL_L	155.229	0.0527228	8.18411
FSH_MR_001	shank	prox	TA_R	242.084	0.511234	123.761
FSH_MR_001	shank	prox	EDL_R	291.979	0.56685	165.508
FSH_MR_001	shank	prox	PER_R	267.955	0.590469	158.219
FSH_MR_001	shank	prox	TP_R	247.628	0.0473641	11.7287
FSH_MR_001	shank	prox	SOL_R	1557.84	0.729516	1136.47
FSH_MR_001	shank	prox	GM_R	731.795	0.675055	494.002
FSH_MR_001	shank	prox	GL_R	380.681	0.604735	230.211
FSH_MR_001	shank	prox	TA_L	463.84	0.366146	169.833
FSH_MR_001	shank	prox	EDL_L	358.506	0.119739	42.9272
FSH_MR_001	shank	prox	PER_L	236.54	0.103009	24.3657
FSH_MR_001	shank	prox	TP_L	352.962	0.047932	16.9182
FSH_MR_001	shank	prox	SOL_L	1644.69	0.651754	1071.93
FSH_MR_001	shank	prox	GM_L	787.235	0.632186	497.679
FSH_MR_001	shank	prox	GL_L	232.844	0.57285	133.385
FSH_MR_002	thigh	dist	SAR_R	443.512	0.0674308	29.9064
FSH_MR_002	thigh	dist	GRA_R	401.009	0.0249985	10.0246
FSH_MR_002	thigh	dist	VM_R	1790.68	0.027743	49.6789
FSH_MR_002	thigh	dist	VL_R	1942.21	0.0419168	81.4114
FSH_MR_002	thigh	dist	VI_R	2422.69	0.0550946	133.477
FSH_MR_002	thigh	dist	RF_R	286.435	0.174038	49.8505
FSH_MR_002	thigh	dist	BFS_R	234.692	0.299697	70.3366
FSH_MR_002	thigh	dist	BFS_R	1188.24	0.0678848	80.6637
FSH_MR_002	thigh	dist	ST_R	923.984	0.671465	620.423
FSH_MR_002	thigh	dist	SM_R	469.384	0.333249	156.422
FSH_MR_002	thigh	dist	AM_R	1663.17	0.130104	216.386
FSH_MR_002	thigh	dist	SAR_L	362.202	0.0809971	29.3373
FSH_MR_002	thigh	dist	GRA_L	279.043	0.051356	14.3305
FSH_MR_002	thigh	dist	VM_L	2345.07	0.0307912	72.2075
FSH_MR_002	thigh	dist	VL_L	1969.93	0.0450804	88.8054
FSH_MR_002	thigh	dist	VI_L	1927.43	0.0459079	88.4844
FSH_MR_002	thigh	dist	RF_L	203.277	0.0354177	7.19961
FSH_MR_002	thigh	dist	BFS_L	181.101	0.394203	71.3906
FSH_MR_002	thigh	dist	BFL_L	1369.35	0.0657403	90.0211
FSH_MR_002	thigh	dist	ST_L	663.421	0.0555283	36.8386
FSH_MR_002	thigh	dist	SM_L	316.003	0.395539	124.992
FSH_MR_002	thigh	dist	AM_L	1772.2	0.233572	413.937
FSH_MR_002	thigh	prox	SAR_R	340.026	0.0948054	32.2363
FSH_MR_002	thigh	prox	GRA_R	495.256	0.0472423	23.397
FSH_MR_002	thigh	prox	VM_R	770.603	0.0427831	32.9688
FSH_MR_002	thigh	prox	VL_R	2361.7	0.0463528	109.472
FSH_MR_002	thigh	prox	VI_R	1195.64	0.029665	35.4686
FSH_MR_002	thigh	prox	RF_R	824.194	0.0960505	79.1643
FSH_MR_002	thigh	prox	BFL_R	171.861	0.048249	8.29213
FSH_MR_002	thigh	prox	ST_R	508.191	0.173255	88.0467
FSH_MR_002	thigh	prox	AM_R	3110.13	0.0924732	287.604
FSH_MR_002	thigh	prox	AL_R	842.674	0.511874	431.343
FSH_MR_002	thigh	prox	SAR_L	343.722	0.0856878	29.4528
FSH_MR_002	thigh	prox	GRA_L	425.033	0.0619705	26.3395
FSH_MR_002	thigh	prox	VM_L	802.018	0.0332894	26.6987
FSH_MR_002	thigh	prox	VL_L	2358.01	0.0419997	99.0356
FSH_MR_002	thigh	prox	VI_L	1557.84	0.0322718	50.2742
FSH_MR_002	thigh	prox	RF_L	1047.8	0.0807065	84.5641
FSH_MR_002	thigh	prox	BFL_L	201.429	0.0761644	15.3417
FSH_MR_002	thigh	prox	ST_L	585.806	0.0564749	33.0834
FSH_MR_002	thigh	prox	AM_L	3304.17	0.081205	268.315
FSH_MR_002	thigh	prox	AL_L	1106.93	0.728416	806.307
FSH_MR_002	shank	dist	TA_R	206.972	0.41338	85.558
FSH_MR_002	shank	dist	EDL_R	269.803	0.145682	39.3055
FSH_MR_002	shank	dist	PER_R	316.003	0.0507245	16.0291
FSH_MR_002	shank	dist	TP_R	386.225	0.0301475	11.6437
FSH_MR_002	shank	dist	SOL_R	1118.02	0.0614636	68.7176
FSH_MR_002	shank	dist	FDL_R	299.371	0.0458227	13.718
FSH_MR_002	shank	dist	FLH_R	197.733	0.0375438	7.42364
FSH_MR_002	shank	dist	TA_L	145.99	0.336809	49.1707
FSH_MR_002	shank	dist	EDL_L	284.587	0.0788643	22.4437
FSH_MR_002	shank	dist	PER_L	441.664	0.0818389	36.1453
FSH_MR_002	shank	dist	TP_L	258.716	0.0429899	11.1222
FSH_MR_002	shank	dist	SOL_L	1047.8	0.0567389	59.4509
FSH_MR_002	shank	dist	FDL_L	255.02	0.0853092	21.7556
FSH_MR_002	shank	dist	FLH_L	380.681	0.0629628	23.9687
FSH_MR_002	shank	mid	TA_R	321.546	0.585816	188.367
FSH_MR_002	shank	mid	EDL_R	436.121	0.175281	76.4437
FSH_MR_002	shank	mid	PER_R	425.033	0.0558235	23.7268
FSH_MR_002	shank	mid	TP_R	565.478	0.0417908	23.6318
FSH_MR_002	shank	mid	SOL_R	2553.89	0.0605458	154.628
FSH_MR_002	shank	mid	GM_R	378.834	0.51704	195.872
FSH_MR_002	shank	mid	FDL_R	264.259	0.0281417	7.4367
FSH_MR_002	shank	mid	TA_L	702.228	0.128016	89.8963
FSH_MR_002	shank	mid	EDL_L	607.982	0.0670025	40.7363
FSH_MR_002	shank	mid	PER_L	646.789	0.071205	46.0546
FSH_MR_002	shank	mid	TP_L	486.016	0.0383796	18.6531
FSH_MR_002	shank	mid	SOL_L	2940.12	0.0498852	146.668
FSH_MR_002	shank	mid	GM_L	242.084	0.424305	102.717
FSH_MR_002	shank	mid	FDL_L	190.341	0.0490232	9.33113
FSH_MR_002	shank	prox	TA_R	552.543	0.38969	215.321
FSH_MR_002	shank	prox	EDL_R	554.391	0.0775115	42.9717
FSH_MR_002	shank	prox	PER_R	585.806	0.0542688	31.791
FSH_MR_002	shank	prox	TP_R	619.069	0.0464067	28.7289
FSH_MR_002	shank	prox	SOL_R	1986.57	0.0477629	94.8841
FSH_MR_002	shank	prox	GM_R	1086.61	0.585862	636.6
FSH_MR_002	shank	prox	GL_R	1033.01	0.0270597	27.9531
FSH_MR_002	shank	prox	TA_L	777.995	0.0976343	75.959
FSH_MR_002	shank	prox	EDL_L	648.637	0.0644962	41.8346
FSH_MR_002	shank	prox	PER_L	692.988	0.0471801	32.6953
FSH_MR_002	shank	prox	TP_L	783.539	0.0498824	39.0848
FSH_MR_002	shank	prox	SOL_L	2574.22	0.0459938	118.398
FSH_MR_002	shank	prox	GM_L	1036.71	0.182799	189.509
FSH_MR_002	shank	prox	GL_L	630.157	0.026433	16.6569
FSH_MR_003	thigh	dist	SAR_R	297.523	0.130331	38.7766
FSH_MR_003	thigh	dist	GRA_R	182.949	0.187205	34.249
FSH_MR_003	thigh	dist	VM_R	1247.38	0.0544179	67.8797
FSH_MR_003	thigh	dist	VL_R	1171.61	0.0588148	68.9081
FSH_MR_003	thigh	dist	VI_R	990.511	0.0629031	62.3062
FSH_MR_003	thigh	dist	RF_R	338.178	0.900662	304.584
FSH_MR_003	thigh	dist	BFS_R	275.347	0.761137	209.577
FSH_MR_003	thigh	dist	BFL_R	445.36	0.37358	166.377
FSH_MR_003	thigh	dist	ST_R	360.354	0.819636	295.359
FSH_MR_003	thigh	dist	SM_R	343.722	0.875185	300.82
FSH_MR_003	thigh	dist	AM_R	713.316	0.866983	618.433
FSH_MR_003	thigh	dist	SAR_L	299.371	0.111624	33.4171
FSH_MR_003	thigh	dist	GRA_L	177.405	0.874722	155.18
FSH_MR_003	thigh	dist	VM_L	1552.29	0.0787769	122.285
FSH_MR_003	thigh	dist	VL_L	949.856	0.0449984	42.742
FSH_MR_003	thigh	dist	VI_L	894.417	0.0826589	73.9315
FSH_MR_003	thigh	dist	RF_L	271.651	0.913478	248.147
FSH_MR_003	thigh	dist	BFS_L	177.405	0.694879	123.275
FSH_MR_003	thigh	dist	BFL_L	391.769	0.651693	255.313
FSH_MR_003	thigh	dist	ST_L	232.844	0.870031	202.582
FSH_MR_003	thigh	dist	SM_L	291.979	0.829657	242.243
FSH_MR_003	thigh	dist	AM_L	942.464	0.84773	798.955
FSH_MR_003	thigh	prox	SAR_R	347.418	0.232127	80.6449
FSH_MR_003	thigh	prox	GRA_R	389.921	0.149716	58.3775
FSH_MR_003	thigh	prox	VM_R	314.155	0.0613861	19.2848
FSH_MR_003	thigh	prox	VL_R	1326.84	0.0764219	101.4
FSH_MR_003	thigh	prox	VI_R	983.119	0.0989807	97.3098
FSH_MR_003	thigh	prox	RF_R	813.106	0.891154	724.602
FSH_MR_003	thigh	prox	BFL_R	118.27	0.486809	57.5749
FSH_MR_003	thigh	prox	ST_R	777.995	0.264496	205.777
FSH_MR_003	thigh	prox	AM_R	1860.9	0.119611	222.584
FSH_MR_003	thigh	prox	AL_R	853.761	0.868694	741.657
FSH_MR_003	thigh	prox	SAR_L	367.746	0.211747	77.8693
FSH_MR_003	thigh	prox	GRA_L	223.604	0.252832	56.5342
FSH_MR_003	thigh	prox	VM_L	332.634	0.0843551	28.0594
FSH_MR_003	thigh	prox	VL_L	1459.89	0.0538542	78.6214
FSH_MR_003	thigh	prox	VI_L	615.373	0.0927704	57.0884
FSH_MR_003	thigh	prox	RF_L	783.539	0.882036	691.11
FSH_MR_003	thigh	prox	BFL_L	127.51	0.330818	42.1827
FSH_MR_003	thigh	prox	ST_L	733.643	0.319635	234.498
FSH_MR_003	thigh	prox	AM_L	1400.76	0.113009	158.298
FSH_MR_003	thigh	prox	AL_L	761.363	0.87834	668.736
FSH_MR_003	shank	dist	TA_R	86.855	0.783117	68.0176
FSH_MR_003	shank	dist	EDL_R	125.662	0.0865566	10.8769
FSH_MR_003	shank	dist	PER_R	145.99	0.135977	19.8513
FSH_MR_003	shank	dist	TP_R	173.709	0.0470004	8.16439
FSH_MR_003	shank	dist	SOL_R	742.883	0.102226	75.9418
FSH_MR_003	shank	dist	FDL_R	236.54	0.101722	24.0613
FSH_MR_003	shank	dist	FLH_R	116.422	0.0959497	11.1707
FSH_MR_003	shank	dist	TA_L	94.246	0.0622062	5.86269
FSH_MR_003	shank	dist	EDL_L	170.013	0.0831126	14.1302
FSH_MR_003	shank	dist	PER_L	197.733	0.1215	24.0245
FSH_MR_003	shank	dist	TP_L	194.037	0.0486033	9.43084
FSH_MR_003	shank	dist	SOL_L	596.894	0.083013	49.55
FSH_MR_003	shank	dist	FDL_L	127.51	0.0990487	12.6297
FSH_MR_003	shank	dist	FLH_L	158.925	0.0825133	13.1134
FSH_MR_003	shank	mid	TA_R	249.476	0.583919	145.674
FSH_MR_003	shank	mid	EDL_R	267.955	0.347295	93.0593
FSH_MR_003	shank	mid	PER_R	238.388	0.244384	58.2582
FSH_MR_003	shank	mid	TP_R	360.354	0.0446664	16.0957
FSH_MR_003	shank	mid	SOL_R	1866.45	0.124905	233.128
FSH_MR_003	shank	mid	GM_R	297.523	0.0817618	24.326
FSH_MR_003	shank	mid	FDL_R	186.645	0.0626928	11.7013
FSH_MR_003	shank	mid	TA_L	378.834	0.176507	66.8667
FSH_MR_003	shank	mid	EDL_L	230.996	0.19336	44.6654
FSH_MR_003	shank	mid	PER_L	216.212	0.222986	48.2122
FSH_MR_003	shank	mid	TP_L	277.195	0.0388159	10.7596
FSH_MR_003	shank	mid	SOL_L	1764.81	0.085488	150.87
FSH_MR_003	shank	mid	GM_L	273.499	0.106213	29.0493
FSH_MR_003	shank	mid	FDL_L	144.142	0.0682229	9.83378
FSH_MR_003	shank	prox	TA_R	491.56	0.542139	266.494
FSH_MR_003	shank	prox	EDL_R	321.546	0.313948	100.949
FSH_MR_003	shank	prox	PER_R	336.33	0.102534	34.4853
FSH_MR_003	shank	prox	TP_R	332.634	0.0307119	10.2158
FSH_MR_003	shank	prox	SOL_R	1622.52	0.0476056	77.2409
FSH_MR_003	shank	prox	GM_R	984.967	0.0644055	63.4373
FSH_MR_003	shank	prox	GL_R	528.519	0.0472036	24.948
FSH_MR_003	shank	prox	TA_L	545.151	0.0640372	34.91
FSH_MR_003	shank	prox	EDL_L	325.242	0.281322	91.4976
FSH_MR_003	shank	prox	PER_L	343.722	0.0971277	33.3849
FSH_MR_003	shank	prox	TP_L	375.138	0.0444344	16.669
FSH_MR_003	shank	prox	SOL_L	1934.82	0.0582719	112.746
FSH_MR_003	shank	prox	GM_L	1064.43	0.0733213	78.0454
FSH_MR_003	shank	prox	GL_L	596.894	0.0510756	30.4867
FSH_MR_004	thig	prox	SAR_R	168.165	0.0520968	8.76086
FSH_MR_004	thig	prox	GRA_R	255.02	0.0501553	12.7906
FSH_MR_004	thig	prox	VM_R	585.806	0.0198968	11.6557
FSH_MR_004	thig	prox	VL_R	1700.13	0.0170459	28.9803
FSH_MR_004	thig	prox	VI_R	1127.26	0.0179326	20.2148
FSH_MR_004	thig	prox	RF_R	733.643	0.0411095	30.1597
FSH_MR_004	thig	prox	BFL_R	182.949	0.0355463	6.50316
FSH_MR_004	thig	prox	ST_R	316.003	0.0278899	8.8133
FSH_MR_004	thig	prox	SM_R	306.763	0.0315808	9.68781
FSH_MR_004	thig	prox	AM_R	1914.49	0.0202694	38.8056
FSH_MR_004	thig	prox	AL_R	657.877	0.0289179	19.0244
FSH_MR_004	thig	prox	SAR_L	131.206	0.0309479	4.06055
FSH_MR_004	thig	prox	GRA_L	206.972	0.0378154	7.82673
FSH_MR_004	thig	prox	VM_L	613.525	0.0283422	17.3886
FSH_MR_004	thig	prox	VL_L	1491.31	0.0203871	30.4035
FSH_MR_004	thig	prox	VI_L	1081.06	0.0211251	22.8375
FSH_MR_004	thig	prox	RF_L	487.864	0.0338173	16.4983
FSH_MR_004	thig	prox	BFL_L	182.949	0.0261293	4.78033
FSH_MR_004	thig	prox	ST_L	262.412	0.0260202	6.82801
FSH_MR_004	thig	prox	SM_L	256.868	0.055975	14.3782
FSH_MR_004	thig	prox	AM_L	1570.77	0.0264588	41.5607
FSH_MR_004	thig	prox	AL_L	558.086	0.0272912	15.2308
FSH_MR_004	thigh	dist	SAR_R	179.253	0.0598792	10.7335
FSH_MR_004	thigh	dist	GRA_R	221.756	0.0776849	17.2271
FSH_MR_004	thigh	dist	VM_R	1687.19	0.0263476	44.4536
FSH_MR_004	thigh	dist	VL_R	994.207	0.034714	34.5129
FSH_MR_004	thigh	dist	VI_R	1356.41	0.038019	51.5693
FSH_MR_004	thigh	dist	RF_R	229.148	0.272207	62.3757
FSH_MR_004	thigh	dist	BFS_R	205.124	0.0609415	12.5006
FSH_MR_004	thigh	dist	BFL_R	630.157	0.0483218	30.4503
FSH_MR_004	thigh	dist	ST_R	389.921	0.0465005	18.1315
FSH_MR_004	thigh	dist	SM_R	205.124	0.0395899	8.12084
FSH_MR_004	thigh	dist	AM_R	1082.91	0.109619	118.707
FSH_MR_004	thigh	dist	SAR_L	201.429	0.0538004	10.837
FSH_MR_004	thigh	dist	GRA_L	160.773	0.0416512	6.69638
FSH_MR_004	thigh	dist	VM_L	1411.85	0.0305158	43.0836
FSH_MR_004	thigh	dist	VL_L	1027.47	0.0368569	37.8693
FSH_MR_004	thigh	dist	VI_L	1014.53	0.0431074	43.734
FSH_MR_004	thigh	dist	RF_L	155.229	0.264703	41.0896
FSH_MR_004	thigh	dist	BFS_L	260.564	0.0503025	13.107
FSH_MR_004	thigh	dist	BFL_L	580.262	0.0348306	20.2109
FSH_MR_004	thigh	dist	ST_L	251.324	0.0434125	10.9106
FSH_MR_004	thigh	dist	SM_L	184.797	0.0515442	9.52522
FSH_MR_004	thigh	dist	AM_L	1066.28	0.0871537	92.9301
FSH_MR_004	shank	dist	TA_R	160.773	0.0735957	11.8322
FSH_MR_004	shank	dist	EDL_R	203.277	0.0423411	8.60698
FSH_MR_004	shank	dist	PER_R	277.195	0.0599329	16.6131
FSH_MR_004	shank	dist	TP_R	251.324	0.067004	16.8397
FSH_MR_004	shank	dist	SOL_R	994.207	0.0352776	35.0732
FSH_MR_004	shank	dist	FDL_R	138.598	0.0669301	9.27638
FSH_MR_004	shank	dist	FLH_R	121.966	0.0281712	3.43592
FSH_MR_004	shank	dist	TA_L	107.182	0.0705874	7.5657
FSH_MR_004	shank	dist	EDL_L	225.452	0.0377122	8.50228
FSH_MR_004	shank	dist	PER_L	375.138	0.0592574	22.2297
FSH_MR_004	shank	dist	TP_L	86.855	0.0293817	2.55195
FSH_MR_004	shank	dist	SOL_L	824.194	0.0276063	22.7529
FSH_MR_004	shank	dist	FDL_L	114.574	0.0453727	5.19853
FSH_MR_004	shank	dist	FLH_L	123.814	0.0259162	3.20879
FSH_MR_004	shank	mid	TA_R	469.384	0.0438662	20.5901
FSH_MR_004	shank	mid	EDL_R	474.928	0.0607627	28.8579
FSH_MR_004	shank	mid	PER_R	352.962	0.0487364	17.2021
FSH_MR_004	shank	mid	TP_R	338.178	0.0585084	19.7863
FSH_MR_004	shank	mid	SOL_R	1469.13	0.0247727	36.3944
FSH_MR_004	shank	mid	GM_R	410.249	0.0516539	21.191
FSH_MR_004	shank	mid	FDL_R	192.189	0.0532469	10.2335
FSH_MR_004	shank	mid	TA_L	386.225	0.058821	22.7181
FSH_MR_004	shank	mid	EDL_L	365.898	0.0509274	18.6342
FSH_MR_004	shank	mid	PER_L	415.793	0.0494959	20.58
FSH_MR_004	shank	mid	TP_L	369.594	0.0470351	17.3839
FSH_MR_004	shank	mid	SOL_L	1554.14	0.031307	48.6555
FSH_MR_004	shank	mid	GM_L	323.394	0.053291	17.234
FSH_MR_004	shank	mid	FDL_L	240.236	0.0376597	9.04723
FSH_MR_004	shank	prox	TA_R	454.6	0.024043	10.93
FSH_MR_004	shank	prox	EDL_R	376.986	0.035448	13.3634
FSH_MR_004	shank	prox	PER_R	421.337	0.0265987	11.207
FSH_MR_004	shank	prox	TP_R	306.763	0.0479395	14.7061
FSH_MR_004	shank	prox	SOL_R	1709.37	0.02128	36.3755
FSH_MR_004	shank	prox	GM_R	877.785	0.0375249	32.9388
FSH_MR_004	shank	prox	GL_R	314.155	0.0353526	11.1062
FSH_MR_004	shank	prox	TA_L	532.215	0.0279771	14.8898
FSH_MR_004	shank	prox	EDL_L	460.144	0.0350708	16.1376
FSH_MR_004	shank	prox	PER_L	607.982	0.0293645	17.8531
FSH_MR_004	shank	prox	TP_L	408.401	0.0498435	20.3561
FSH_MR_004	shank	prox	SOL_L	1356.41	0.0240853	32.6696
FSH_MR_004	shank	prox	GM_L	1391.52	0.0326253	45.3987
FSH_MR_004	shank	prox	GL_L	376.986	0.0323127	12.1814
FSH_MR_005	thigh	dist	SAR_R	205.124	0.0465953	9.55781
FSH_MR_005	thigh	dist	GRA_R	380.681	0.0431348	16.4206
FSH_MR_005	thigh	dist	VM_R	1142.04	0.0518498	59.2148
FSH_MR_005	thigh	dist	VL_R	1495.01	0.0241562	36.1137
FSH_MR_005	thigh	dist	VI_R	1315.75	0.0277581	36.5227
FSH_MR_005	thigh	dist	RF_R	242.084	0.0347927	8.42275
FSH_MR_005	thigh	dist	BFS_R	790.93	0.0280782	22.2079
FSH_MR_005	thigh	dist	BFL_R	373.29	0.181616	67.7953
FSH_MR_005	thigh	dist	ST_R	349.266	0.41299	144.243
FSH_MR_005	thigh	dist	SM_R	216.212	0.580958	125.61
FSH_MR_005	thigh	dist	AM_R	777.995	0.430466	334.9
FSH_MR_005	thigh	dist	SAR_L	214.364	0.0328487	7.04158
FSH_MR_005	thigh	dist	GRA_L	286.435	0.0342742	9.81734
FSH_MR_005	thigh	dist	VM_L	1118.02	0.0251787	28.1504
FSH_MR_005	thigh	dist	VL_L	1382.28	0.0293758	40.6056
FSH_MR_005	thigh	dist	VI_L	1424.78	0.0303982	43.3109
FSH_MR_005	thigh	dist	RF_L	208.82	0.0251147	5.24446
FSH_MR_005	thigh	dist	BFS_L	430.577	0.0329342	14.1807
FSH_MR_005	thigh	dist	BFL_L	395.465	0.0245281	9.7
FSH_MR_005	thigh	dist	ST_L	611.678	0.0292242	17.8758
FSH_MR_005	thigh	dist	SM_L	242.084	0.365493	88.4799
FSH_MR_005	thigh	dist	AM_L	1282.49	0.404021	518.152
FSH_MR_005	thigh	prox	SAR_R	236.54	0.0538657	12.7414
FSH_MR_005	thigh	prox	GRA_R	632.005	0.0295844	18.6975
FSH_MR_005	thigh	prox	VM_R	554.391	0.0290853	16.1246
FSH_MR_005	thigh	prox	VL_R	1750.03	0.0298944	52.316
FSH_MR_005	thigh	prox	VI_R	992.359	0.0240598	23.876
FSH_MR_005	thigh	prox	RF_R	870.393	0.0404074	35.1703
FSH_MR_005	thigh	prox	BFL_R	421.337	0.0381477	16.073
FSH_MR_005	thigh	prox	ST_R	524.823	0.0230537	12.0991
FSH_MR_005	thigh	prox	AM_R	2916.09	0.0430797	125.624
FSH_MR_005	thigh	prox	AL_R	369.594	0.439681	162.504
FSH_MR_005	thigh	prox	SAR_L	188.493	0.0415662	7.83493
FSH_MR_005	thigh	prox	GRA_L	401.009	0.0277307	11.1203
FSH_MR_005	thigh	prox	VM_L	741.035	0.0395775	29.3283
FSH_MR_005	thigh	prox	VL_L	1585.56	0.0399962	63.4162
FSH_MR_005	thigh	prox	VI_L	927.68	0.032131	29.8073
FSH_MR_005	thigh	prox	RF_L	519.279	0.0390677	20.287
FSH_MR_005	thigh	prox	BFL_L	319.699	0.0331303	10.5917
FSH_MR_005	thigh	prox	ST_L	426.881	0.0254089	10.8466
FSH_MR_005	thigh	prox	AM_L	2576.07	0.0332908	85.7594
FSH_MR_005	thigh	prox	AL_L	469.384	0.441526	207.245
FSH_MR_005	shank	mid	TA_R	449.056	0.0380692	17.0952
FSH_MR_005	shank	mid	EDL_R	336.33	0.0335699	11.2906
FSH_MR_005	shank	mid	PER_R	168.165	0.0568511	9.56036
FSH_MR_005	shank	mid	TP_R	317.851	0.0303182	9.63666
FSH_MR_005	shank	mid	SOL_R	1033.01	0.457971	473.09
FSH_MR_005	shank	mid	GM_R	103.486	0.704759	72.9327
FSH_MR_005	shank	mid	FDL_R	171.861	0.0469934	8.07633
FSH_MR_005	shank	mid	TA_L	376.986	0.0466333	17.5801
FSH_MR_005	shank	mid	EDL_L	340.026	0.0530247	18.0298
FSH_MR_005	shank	mid	PER_L	229.148	0.0570803	13.0798
FSH_MR_005	shank	mid	TP_L	323.394	0.0327622	10.5951
FSH_MR_005	shank	mid	SOL_L	833.434	0.493285	411.12
FSH_MR_005	shank	mid	GM_L	242.084	0.639223	154.746
FSH_MR_005	shank	mid	FDL_L	236.54	0.0700269	16.5642
FSH_MR_005	shank	dist	TA_R	70.223	0.0616236	4.32739
FSH_MR_005	shank	dist	EDL_R	201.429	0.0303682	6.11705
FSH_MR_005	shank	dist	PER_R	170.013	0.0525124	8.9278
FSH_MR_005	shank	dist	TP_R	181.101	0.0190567	3.45118
FSH_MR_005	shank	dist	SOL_R	240.236	0.596659	143.339
FSH_MR_005	shank	dist	FDL_R	208.82	0.0594243	12.409
FSH_MR_005	shank	dist	FLH_R	229.148	0.0301607	6.91126
FSH_MR_005	shank	dist	TA_L	133.054	0.0756248	10.0622
FSH_MR_005	shank	dist	EDL_L	190.341	0.0361787	6.88629
FSH_MR_005	shank	dist	PER_L	286.435	0.0745321	21.3486
FSH_MR_005	shank	dist	TP_L	203.277	0.0310806	6.31796
FSH_MR_005	shank	dist	SOL_L	208.82	0.580912	121.306
FSH_MR_005	shank	dist	FDL_L	230.996	0.0581679	13.4365
FSH_MR_005	shank	dist	FLH_L	162.621	0.036329	5.90785
FSH_MR_005	shank	prox	TA_R	498.951	0.0269459	13.4447
FSH_MR_005	shank	prox	EDL_R	391.769	0.038242	14.982
FSH_MR_005	shank	prox	PER_R	319.699	0.0708405	22.6476
FSH_MR_005	shank	prox	TP_R	425.033	0.0241793	10.277
FSH_MR_005	shank	prox	SOL_R	1921.89	0.178664	343.373
FSH_MR_005	shank	prox	GM_R	794.626	0.626432	497.779
FSH_MR_005	shank	prox	GL_R	489.712	0.0633787	31.0373
FSH_MR_005	shank	prox	TA_L	367.746	0.0263717	9.6981
FSH_MR_005	shank	prox	EDL_L	347.418	0.0318324	11.0592
FSH_MR_005	shank	prox	PER_L	452.752	0.05593	25.3224
FSH_MR_005	shank	prox	TP_L	495.256	0.0238243	11.7991
FSH_MR_005	shank	prox	SOL_L	1445.11	0.583185	842.767
FSH_MR_005	shank	prox	GM_L	898.113	0.693569	622.903
FSH_MR_005	shank	prox	GL_L	399.161	0.407819	162.785
FSH_MR_006		prox	SAR_R	168.165	0.0921595	15.498
FSH_MR_006		prox	GRA_R	188.493	0.104939	19.7802
FSH_MR_006		prox	VM_R	426.881	0.0374829	16.0007
FSH_MR_006		prox	VL_R	1539.36	0.0469992	72.3486
FSH_MR_006		prox	VI_R	820.498	0.0387693	31.8101
FSH_MR_006		prox	RF_R	449.056	0.0535668	24.0545
FSH_MR_006		prox	BFL_R	356.658	0.0865769	30.8784
FSH_MR_006		prox	ST_R	504.495	0.0958179	48.3397
FSH_MR_006		prox	SM_R	83.159	0.104542	8.69357
FSH_MR_006		prox	AM_R	1982.87	0.0599891	118.951
FSH_MR_006		prox	AL_R	628.309	0.0455046	28.5909
FSH_MR_006		prox	SAR_L	134.902	0.0955363	12.888
FSH_MR_006		prox	GRA_L	170.013	0.0726968	12.3594
FSH_MR_006		prox	VM_L	428.729	0.0587869	25.2036
FSH_MR_006		prox	VL_L	1923.73	0.0478331	92.0182
FSH_MR_006		prox	VI_L	639.397	0.0341217	21.8173
FSH_MR_006		prox	RF_L	384.377	0.0685646	26.3546
FSH_MR_006		prox	BFL_L	425.033	0.070026	29.7633
FSH_MR_006		prox	ST_L	432.425	0.0714815	30.9104
FSH_MR_006		prox	SM_L	88.702	0.0954509	8.46669
FSH_MR_006		prox	AM_L	2184.3	0.0535773	117.029
FSH_MR_006		prox	AL_L	600.59	0.0528128	31.7188
FSH_MR_006	thigh	dist	SAR_R	234.692	0.0842413	19.7708
FSH_MR_006	thigh	dist	GRA_R	136.75	0.0824022	11.2685
FSH_MR_006	thigh	dist	VM_R	1167.92	0.0624611	72.9494
FSH_MR_006	thigh	dist	VL_R	861.153	0.115339	99.3248
FSH_MR_006	thigh	dist	VI_R	864.849	0.0738284	63.8504
FSH_MR_006	thigh	dist	RF_R	134.902	0.131511	17.7411
FSH_MR_006	thigh	dist	BFS_R	397.313	0.0802777	31.8954
FSH_MR_006	thigh	dist	BFL_R	813.106	0.0876187	71.2433
FSH_MR_006	thigh	dist	ST_R	360.354	0.153336	55.2553
FSH_MR_006	thigh	dist	SM_R	936.92	0.0896948	84.0369
FSH_MR_006	thigh	dist	AM_R	460.144	0.131544	60.5291
FSH_MR_006	thigh	dist	SAR_L	142.294	0.0732746	10.4265
FSH_MR_006	thigh	dist	GRA_L	110.878	0.0717156	7.95168
FSH_MR_006	thigh	dist	VM_L	1055.19	0.0483312	50.9986
FSH_MR_006	thigh	dist	VL_L	702.228	0.137878	96.8216
FSH_MR_006	thigh	dist	VI_L	933.224	0.0784678	73.228
FSH_MR_006	thigh	dist	RF_L	107.182	0.0984375	10.5507
FSH_MR_006	thigh	dist	BFS_L	365.898	0.0732438	26.7998
FSH_MR_006	thigh	dist	BFL_L	657.877	0.0734064	48.2924
FSH_MR_006	thigh	dist	ST_L	280.891	0.185733	52.1706
FSH_MR_006	thigh	dist	SM_L	805.714	0.105762	85.2136
FSH_MR_006	thigh	dist	AM_L	465.688	0.0935379	43.5595
FSH_MR_006		prox	TA_R	583.958	0.0437855	25.5689
FSH_MR_006		prox	EDL_R	406.553	0.0593403	24.125
FSH_MR_006		prox	PER_R	395.465	0.0337362	13.3415
FSH_MR_006		prox	TP_R	299.371	0.0590743	17.6851
FSH_MR_006		prox	SOL_R	1565.23	0.0407759	63.8236
FSH_MR_006		prox	GM_R	628.309	0.605736	380.589
FSH_MR_006		prox	GL_R	423.185	0.0596995	25.264
FSH_MR_006	shank	dist	TA_R	282.739	0.0812104	22.9613
FSH_MR_006	shank	dist	EDL_R	203.277	0.0625617	12.7174
FSH_MR_006	shank	dist	PER_R	269.803	0.0699174	18.8639
FSH_MR_006	shank	dist	TP_R	267.955	0.0376771	10.0958
FSH_MR_006	shank	dist	SOL_R	504.495	0.0415242	20.9487
FSH_MR_006	shank	dist	FDL_R	133.054	0.0692041	9.20788
FSH_MR_006	shank	dist	FLH_R	223.604	0.0615636	13.7659
FSH_MR_006	shank	dist	TA_L	160.773	0.047963	7.71115
FSH_MR_006	shank	dist	EDL_L	186.645	0.0504679	9.41959
FSH_MR_006	shank	dist	PER_L	310.459	0.0735912	22.847
FSH_MR_006	shank	dist	TP_L	79.463	0.0363867	2.8914
FSH_MR_006	shank	dist	SOL_L	497.103	0.0559608	27.8183
FSH_MR_006	shank	dist	FDL_L	107.182	0.0620503	6.65067
FSH_MR_006	shank	dist	FLH_L	99.79	0.0357606	3.56855
FSH_MR_006	shank	mid	TA_R	412.097	0.0686461	28.2889
FSH_MR_006	shank	mid	EDL_R	458.296	0.072947	33.4313
FSH_MR_006	shank	mid	PER_R	404.705	0.0661119	26.7558
FSH_MR_006	shank	mid	TP_R	330.786	0.0586453	19.399
FSH_MR_006	shank	mid	SOL_R	1993.96	0.0557664	111.196
FSH_MR_006	shank	mid	GM_R	234.692	0.528955	124.141
FSH_MR_006	shank	mid	FDL_R	234.692	0.0725617	17.0297
FSH_MR_006	shank	mid	TA_L	482.32	0.0696199	33.5791
FSH_MR_006	shank	mid	EDL_L	498.951	0.0571827	28.5314
FSH_MR_006	shank	mid	PER_L	360.354	0.0759817	27.3803
FSH_MR_006	shank	mid	TP_L	384.377	0.0638951	24.5598
FSH_MR_006	shank	mid	SOL_L	1761.11	0.0397203	69.9519
FSH_MR_006	shank	mid	GM_L	367.746	0.2228	81.9336
FSH_MR_006	shank	mid	FDL_L	327.09	0.0416091	13.6099
FSH_MR_006	shank	prox	TA_R	583.958	0.0437855	25.5689
FSH_MR_006	shank	prox	EDL_R	406.553	0.0593403	24.125
FSH_MR_006	shank	prox	PER_R	395.465	0.0337362	13.3415
FSH_MR_006	shank	prox	TP_R	299.371	0.0590743	17.6851
FSH_MR_006	shank	prox	SOL_R	1565.23	0.0407759	63.8236
FSH_MR_006	shank	prox	GM_R	628.309	0.605736	380.589
FSH_MR_006	shank	prox	GL_R	423.185	0.0596995	25.264
FSH_MR_006	shank	prox	TA_L	554.391	0.030697	17.0181
FSH_MR_006	shank	prox	EDL_L	486.016	0.052636	25.582
FSH_MR_006	shank	prox	PER_L	417.641	0.0444337	18.5573
FSH_MR_006	shank	prox	TP_L	445.36	0.0488087	21.7374
FSH_MR_006	shank	prox	SOL_L	1445.11	0.0470845	68.0423
FSH_MR_006	shank	prox	GM_L	1106.93	0.22649	250.709
FSH_MR_006	shank	prox	GL_L	517.431	0.0559057	28.9273
FSH_MR_007	thigh	dist	SAR_R	181.101	0.641266	116.134
FSH_MR_007	thigh	dist	GRA_R	123.814	0.508063	62.9053
FSH_MR_007	thigh	dist	VM_R	569.174	0.405727	230.929
FSH_MR_007	thigh	dist	VL_R	785.387	0.333044	261.568
FSH_MR_007	thigh	dist	VI_R	772.451	0.345081	266.558
FSH_MR_007	thigh	dist	RF_R	125.662	0.784803	98.62
FSH_MR_007	thigh	dist	BFS_R	362.202	0.715911	259.304
FSH_MR_007	thigh	dist	BFL_R	554.391	0.79635	441.49
FSH_MR_007	thigh	dist	ST_R	351.114	0.672193	236.016
FSH_MR_007	thigh	dist	SM_R	685.596	0.807506	553.623
FSH_MR_007	thigh	dist	AM_R	234.692	0.786926	184.685
FSH_MR_007	thigh	dist	SAR_L	306.763	0.11599	35.5814
FSH_MR_007	thigh	dist	GRA_L	77.615	0.378946	29.4119
FSH_MR_007	thigh	dist	VM_L	750.275	0.257156	192.937
FSH_MR_007	thigh	dist	VL_L	996.055	0.276037	274.948
FSH_MR_007	thigh	dist	VI_L	979.423	0.249684	244.546
FSH_MR_007	thigh	dist	RF_L	112.726	0.634539	71.529
FSH_MR_007	thigh	dist	BFS_L	253.172	0.66849	169.243
FSH_MR_007	thigh	dist	BFL_L	454.6	0.777258	353.341
FSH_MR_007	thigh	dist	ST_L	349.266	0.661992	231.211
FSH_MR_007	thigh	dist	SM_L	683.748	0.798797	546.176
FSH_MR_007	thigh	dist	AM_L	251.324	0.68712	172.69
FSH_MR_007	thigh	prox	SAR_R	325.242	0.063954	20.8005
FSH_MR_007	thigh	prox	GRA_R	229.148	0.379389	86.9362
FSH_MR_007	thigh	prox	VM_R	273.499	0.193365	52.885
FSH_MR_007	thigh	prox	VL_R	1319.45	0.117882	155.539
FSH_MR_007	thigh	prox	VI_R	887.025	0.0699553	62.0521
FSH_MR_007	thigh	prox	RF_R	356.658	0.719088	256.468
FSH_MR_007	thigh	prox	BFL_R	413.945	0.748678	309.911
FSH_MR_007	thigh	prox	ST_R	561.782	0.753505	423.306
FSH_MR_007	thigh	prox	AM_R	1371.19	0.763399	1046.77
FSH_MR_007	thigh	prox	AL_R	855.609	0.662932	567.211
FSH_MR_007	thigh	prox	SAR_L	362.202	0.0613942	22.2371
FSH_MR_007	thigh	prox	GRA_L	197.733	0.51102	101.046
FSH_MR_007	thigh	prox	VM_L	280.891	0.065489	18.3953
FSH_MR_007	thigh	prox	VL_L	1456.2	0.0519259	75.6145
FSH_MR_007	thigh	prox	VI_L	798.322	0.155102	123.822
FSH_MR_007	thigh	prox	RF_L	277.195	0.665953	184.599
FSH_MR_007	thigh	prox	BFL_L	310.459	0.835381	259.352
FSH_MR_007	thigh	prox	ST_L	569.174	0.806336	458.945
FSH_MR_007	thigh	prox	AM_L	1823.94	0.760702	1387.48
FSH_MR_007	thigh	prox	AL_L	665.269	0.737465	490.613
FSH_MR_007	shank	dist	TA_R	116.422	0.509882	59.3615
FSH_MR_007	shank	dist	EDL_R	103.486	0.406519	42.069
FSH_MR_007	shank	dist	PER_R	240.236	0.05955	14.306
FSH_MR_007	shank	dist	TP_R	72.071	0.0646564	4.65985
FSH_MR_007	shank	dist	SOL_R	694.836	0.20764	144.276
FSH_MR_007	shank	dist	FDL_R	166.317	0.0565991	9.41339
FSH_MR_007	shank	dist	FLH_R	179.253	0.0485739	8.70701
FSH_MR_007	shank	dist	TA_L	105.334	0.517876	54.5499
FSH_MR_007	shank	dist	EDL_L	120.118	0.421241	50.5986
FSH_MR_007	shank	dist	PER_L	373.29	0.0595428	22.2267
FSH_MR_007	shank	dist	TP_L	171.861	0.0345801	5.94296
FSH_MR_007	shank	dist	SOL_L	877.785	0.0649523	57.0141
FSH_MR_007	shank	dist	FDL_L	194.037	0.0657221	12.7525
FSH_MR_007	shank	dist	FLH_L	236.54	0.0313078	7.40555
FSH_MR_007	shank	mid	TA_R	234.692	0.398741	93.5814
FSH_MR_007	shank	mid	EDL_R	264.259	0.298813	78.9641
FSH_MR_007	shank	mid	PER_R	316.003	0.0963679	30.4525
FSH_MR_007	shank	mid	PT_R	388.073	0.0428178	16.6164
FSH_MR_007	shank	mid	SOL_R	1888.62	0.0639205	120.722
FSH_MR_007	shank	mid	GM_R	110.878	0.200514	22.2326
FSH_MR_007	shank	mid	FDL_R	284.587	0.0249134	7.09004
FSH_MR_007	shank	mid	TA_L	349.266	0.356982	124.682
FSH_MR_007	shank	mid	EDL_L	443.512	0.0731588	32.4468
FSH_MR_007	shank	mid	PER_L	410.249	0.0537071	22.0333
FSH_MR_007	shank	mid	TP_L	425.033	0.0560731	23.8329
FSH_MR_007	shank	mid	SOL_L	1711.22	0.044892	76.82
FSH_MR_007	shank	mid	GM_L	284.587	0.62648	178.288
FSH_MR_007	shank	mid	FDL_L	347.418	0.034682	12.0491
FSH_MR_007	shank	prox	TA_R	401.009	0.374578	150.209
FSH_MR_007	shank	prox	EDL_R	493.408	0.0544709	26.8764
FSH_MR_007	shank	prox	PER_R	445.36	0.0573304	25.5327
FSH_MR_007	shank	prox	TP_R	469.384	0.0260881	12.2453
FSH_MR_007	shank	prox	SOL_R	1544.9	0.0483528	74.7004
FSH_MR_007	shank	prox	GM_R	1147.59	0.0679798	78.0128
FSH_MR_007	shank	prox	GL_R	454.6	0.0366508	16.6615
FSH_MR_007	shank	prox	TA_L	365.898	0.384893	140.832
FSH_MR_007	shank	prox	EDL_L	626.461	0.0450124	28.1985
FSH_MR_007	shank	prox	PER_L	360.354	0.0244172	8.79882
FSH_MR_007	shank	prox	TP_L	600.59	0.029002	17.4183
FSH_MR_007	shank	prox	SOL_L	1502.4	0.0352265	52.9242
FSH_MR_007	shank	prox	GM_L	790.93	0.737762	583.518
FSH_MR_007	shank	prox	GL_L	713.316	0.0346987	24.7512
FSH_MR_008		prox	SAR_R	223.604	0.0597227	13.3542
FSH_MR_008		prox	GRA_R	203.277	0.0510033	10.3678
FSH_MR_008		prox	VM_R	430.577	0.0268363	11.5551
FSH_MR_008		prox	VL_R	1884.93	0.0232663	43.8553
FSH_MR_008		prox	VI_R	1404.46	0.0176973	24.8551
FSH_MR_008		prox	RF_R	905.504	0.0312433	28.291
FSH_MR_008		prox	BFL_R	221.756	0.0527309	11.6934
FSH_MR_008		prox	ST_R	526.671	0.0313548	16.5137
FSH_MR_008		prox	AM_R	2759.02	0.031519	86.9614
FSH_MR_008		prox	AL_R	874.089	0.0199554	17.4428
FSH_MR_008		prox	SAR_L	238.388	0.0614145	14.6405
FSH_MR_008		prox	GRA_L	201.429	0.0439874	8.86034
FSH_MR_008		prox	VM_L	565.478	0.0231066	13.0662
FSH_MR_008		prox	VL_L	1838.73	0.0321339	59.0856
FSH_MR_008		prox	VI_L	1454.35	0.0462269	67.2301
FSH_MR_008		prox	RF_L	718.86	0.0474652	34.1208
FSH_MR_008		prox	BFL_L	247.628	0.0431502	10.6852
FSH_MR_008		prox	ST_L	561.782	0.0260271	14.6216
FSH_MR_008		prox	AM_L	2960.45	0.0249293	73.8019
FSH_MR_008		prox	AL_L	912.896	0.024642	22.4956
FSH_MR_008	thigh	dist	SAR_R	203.277	0.0606167	12.322
FSH_MR_008	thigh	dist	GRA_R	205.124	0.0454929	9.33169
FSH_MR_008	thigh	dist	VM_R	1580.01	0.0226853	35.843
FSH_MR_008	thigh	dist	VL_R	948.008	0.0442254	41.926
FSH_MR_008	thigh	dist	VI_R	1245.53	0.0377316	46.9959
FSH_MR_008	thigh	dist	RF_R	145.99	0.192733	28.1372
FSH_MR_008	thigh	dist	BFS_R	419.489	0.0337788	14.1699
FSH_MR_008	thigh	dist	BFL_R	715.164	0.0259388	18.5505
FSH_MR_008	thigh	dist	ST_R	393.617	0.0322384	12.6896
FSH_MR_008	thigh	dist	SM_R	931.376	0.0448738	41.7944
FSH_MR_008	thigh	dist	AM_R	301.219	0.0780396	23.507
FSH_MR_008	thigh	dist	SAR_L	264.259	0.0487179	12.8741
FSH_MR_008	thigh	dist	GRA_L	186.645	0.0369424	6.89511
FSH_MR_008	thigh	dist	VM_L	1840.58	0.0190437	35.0514
FSH_MR_008	thigh	dist	VL_L	942.464	0.0444682	41.9097
FSH_MR_008	thigh	dist	VI_L	1397.06	0.0468936	65.5134
FSH_MR_008	thigh	dist	RF_L	112.726	0.156685	17.6625
FSH_MR_008	thigh	dist	BFS_L	471.232	0.0388219	18.2941
FSH_MR_008	thigh	dist	BFL_L	850.065	0.031841	27.0669
FSH_MR_008	thigh	dist	ST_L	388.073	0.0274221	10.6418
FSH_MR_008	thigh	dist	SM_L	942.464	0.0435989	41.0904
FSH_MR_008	thigh	dist	AM_L	282.739	0.0467529	13.2189
FSH_MR_008	shank	dist	TA_R	145.99	0.0448121	6.54211
FSH_MR_008	shank	dist	EDL_R	316.003	0.0185773	5.87048
FSH_MR_008	shank	dist	PER_R	205.124	0.0476531	9.77479
FSH_MR_008	shank	dist	TP_R	218.06	0.0269351	5.87348
FSH_MR_008	shank	dist	SOL_R	1021.93	0.0377234	38.5506
FSH_MR_008	shank	dist	FDL_R	145.99	0.0567576	8.28604
FSH_MR_008	shank	dist	FLH_R	153.381	0.0220184	3.3772
FSH_MR_008	shank	dist	TA_L	114.574	0.0417844	4.7874
FSH_MR_008	shank	dist	EDL_L	304.915	0.030069	9.16848
FSH_MR_008	shank	dist	PER_L	371.442	0.0640804	23.8022
FSH_MR_008	shank	dist	TP_L	266.107	0.0354684	9.4384
FSH_MR_008	shank	dist	SOL_L	803.866	0.0539563	43.3736
FSH_MR_008	shank	dist	FDL_L	88.702	0.0636759	5.64818
FSH_MR_008	shank	dist	FLH_L	99.79	0.0289368	2.8876
FSH_MR_008	shank	mid	TA_R	399.161	0.048692	19.436
FSH_MR_008	shank	mid	EDL_R	280.891	0.0344778	9.68449
FSH_MR_008	shank	mid	PER_R	354.81	0.0890859	31.6086
FSH_MR_008	shank	mid	TP_R	450.904	0.037281	16.8101
FSH_MR_008	shank	mid	SOL_R	2021.68	0.043617	88.1794
FSH_MR_008	shank	mid	GM_R	280.891	0.069234	19.4472
FSH_MR_008	shank	mid	FDL_R	271.651	0.0422093	11.4662
FSH_MR_008	shank	mid	TA_L	437.969	0.0503729	22.0618
FSH_MR_008	shank	mid	EDL_L	447.208	0.050099	22.4047
FSH_MR_008	shank	mid	PER_L	399.161	0.0573203	22.88
FSH_MR_008	shank	mid	TP_L	360.354	0.0387982	13.9811
FSH_MR_008	shank	mid	SOL_L	1609.58	0.0370691	59.6656
FSH_MR_008	shank	mid	GM_L	212.516	0.0665291	14.1385
FSH_MR_008	shank	mid	FDL_L	256.868	0.0326287	8.38128
FSH_MR_008	shank	prox	TA_R	559.934	0.0229224	12.835
FSH_MR_008	shank	prox	EDL_R	399.161	0.0434842	17.3572
FSH_MR_008	shank	prox	PER_R	395.465	0.0639835	25.3032
FSH_MR_008	shank	prox	TP_R	535.911	0.0497147	26.6427
FSH_MR_008	shank	prox	SOL_R	1336.08	0.0307543	41.0902
FSH_MR_008	shank	prox	GM_R	1158.68	0.034415	39.8758
FSH_MR_008	shank	prox	GL_R	552.543	0.0517725	28.6065
FSH_MR_008	shank	prox	TA_L	526.671	0.029264	15.4125
FSH_MR_008	shank	prox	EDL_L	386.225	0.0337229	13.0246
FSH_MR_008	shank	prox	PER_L	489.712	0.0691022	33.8402
FSH_MR_008	shank	prox	TP_L	476.776	0.0402256	19.1786
FSH_MR_008	shank	prox	SOL_L	1336.08	0.0294206	39.3083
FSH_MR_008	shank	prox	GM_L	1182.7	0.0329761	39.0008
FSH_MR_008	shank	prox	GL_L	622.765	0.0339414	21.1375
FSH_MR_009	thigh	dist	SAR_R	110.878	0.082313	9.1267
FSH_MR_009	thigh	dist	GRA_R	181.101	0.101306	18.3466
FSH_MR_009	thigh	dist	VM_R	1169.76	0.0460632	53.883
FSH_MR_009	thigh	dist	VL_R	711.468	0.0554702	39.4653
FSH_MR_009	thigh	dist	VI_R	707.772	0.0396046	28.031
FSH_MR_009	thigh	dist	RF_R	129.358	0.246448	31.8801
FSH_MR_009	thigh	dist	BFS_R	314.155	0.0529873	16.6462
FSH_MR_009	thigh	dist	BFL_R	498.951	0.0737472	36.7963
FSH_MR_009	thigh	dist	ST_R	249.476	0.0605009	15.0935
FSH_MR_009	thigh	dist	SM_R	419.489	0.109447	45.912
FSH_MR_009	thigh	dist	AM_R	171.861	0.0951134	16.3463
FSH_MR_009	thigh	dist	SAR_L	81.311	0.0692364	5.62968
FSH_MR_009	thigh	dist	GRA_L	96.094	0.0544157	5.22903
FSH_MR_009	thigh	dist	VM_L	1241.84	0.0369284	45.8589
FSH_MR_009	thigh	dist	VL_L	746.579	0.056694	42.3266
FSH_MR_009	thigh	dist	VI_L	898.113	0.0371709	33.3837
FSH_MR_009	thigh	dist	RF_L	83.159	0.269097	22.3779
FSH_MR_009	thigh	dist	BFS_L	306.763	0.0657552	20.1713
FSH_MR_009	thigh	dist	BFL_L	517.431	0.0612285	31.6815
FSH_MR_009	thigh	dist	ST_L	203.277	0.0642838	13.0674
FSH_MR_009	thigh	dist	SM_L	561.782	0.101606	57.0804
FSH_MR_009	thigh	dist	AM_L	109.03	0.15341	16.7263
FSH_MR_009	thigh	prox	SAR_R	131.206	0.106825	14.0161
FSH_MR_009	thigh	prox	GRA_R	164.469	0.0712624	11.7205
FSH_MR_009	thigh	prox	VM_R	421.337	0.0457836	19.2903
FSH_MR_009	thigh	prox	VL_R	1426.63	0.0322743	46.0436
FSH_MR_009	thigh	prox	VI_R	842.674	0.0277391	23.375
FSH_MR_009	thigh	prox	RF_R	657.877	0.0535581	35.2347
FSH_MR_009	thigh	prox	BFL_R	149.685	0.0671627	10.0532
FSH_MR_009	thigh	prox	ST_R	384.377	0.0323146	12.421
FSH_MR_009	thigh	prox	AM_R	1777.75	0.0388864	69.1302
FSH_MR_009	thigh	prox	AL_R	604.286	0.0348038	21.0314
FSH_MR_009	thigh	prox	SAR_L	73.919	0.0723953	5.35139
FSH_MR_009	thigh	prox	GRA_L	138.598	0.056862	7.88096
FSH_MR_009	thigh	prox	VM_L	345.57	0.0337805	11.6735
FSH_MR_009	thigh	prox	VL_L	1624.36	0.0391583	63.6073
FSH_MR_009	thigh	prox	VI_L	899.961	0.0416613	37.4935
FSH_MR_009	thigh	prox	RF_L	449.056	0.0904145	40.6012
FSH_MR_009	thigh	prox	BFL_L	125.662	0.0537683	6.75663
FSH_MR_009	thigh	prox	ST_L	401.009	0.0424834	17.0362
FSH_MR_009	thigh	prox	AM_L	1628.06	0.045293	73.7397
FSH_MR_009	thigh	prox	AL_L	415.793	0.0403771	16.7885
FSH_MR_009	shank	dist	TA_R	153.381	0.057541	8.8257
FSH_MR_009	shank	dist	EDL_R	262.412	0.0473455	12.424
FSH_MR_009	shank	dist	PER_R	234.692	0.0531343	12.4702
FSH_MR_009	shank	dist	TP_R	205.124	0.0578618	11.8688
FSH_MR_009	shank	dist	SOL_R	779.843	0.0459942	35.8683
FSH_MR_009	shank	dist	FDL_R	131.206	0.0536342	7.03712
FSH_MR_009	shank	dist	FLH_R	134.902	0.0460745	6.21554
FSH_MR_009	shank	dist	TA_L	118.27	0.0606939	7.17827
FSH_MR_009	shank	dist	EDL_L	227.3	0.0445644	10.1295
FSH_MR_009	shank	dist	PER_L	323.394	0.0616785	19.9465
FSH_MR_009	shank	dist	TP_L	138.598	0.0446947	6.1946
FSH_MR_009	shank	dist	SOL_L	744.731	0.0555561	41.3743
FSH_MR_009	shank	dist	FDL_L	136.75	0.0539722	7.3807
FSH_MR_009	shank	dist	FLH_L	131.206	0.0404562	5.30809
FSH_MR_009	shank	mid	TA_R	328.938	0.0675692	22.2261
FSH_MR_009	shank	mid	EDL_R	373.29	0.0563313	21.0279
FSH_MR_009	shank	mid	PER_R	360.354	0.0674154	24.2934
FSH_MR_009	shank	mid	TP_R	330.786	0.064577	21.3612
FSH_MR_009	shank	mid	SOL_R	1554.14	0.0845047	131.332
FSH_MR_009	shank	mid	GM_R	243.932	0.226435	55.2347
FSH_MR_009	shank	mid	FDL_R	256.868	0.04307	11.0633
FSH_MR_009	shank	mid	TA_L	482.32	0.062541	30.1648
FSH_MR_009	shank	mid	EDL_L	364.05	0.0527609	19.2076
FSH_MR_009	shank	mid	PER_L	319.699	0.0357301	11.4229
FSH_MR_009	shank	mid	TP_L	338.178	0.050641	17.1257
FSH_MR_009	shank	mid	SOL_L	1151.28	0.0701645	80.7793
FSH_MR_009	shank	mid	GM_L	341.874	0.16569	56.6453
FSH_MR_009	shank	mid	FDL_L	168.165	0.0528685	8.89063
FSH_MR_009	shank	prox	TA_R	421.337	0.0435673	18.3565
FSH_MR_009	shank	prox	EDL_R	360.354	0.0451555	16.272
FSH_MR_009	shank	prox	PER_R	482.32	0.0623057	30.0513
FSH_MR_009	shank	prox	TP_R	423.185	0.0384248	16.2608
FSH_MR_009	shank	prox	SOL_R	1154.98	0.0346712	40.0446
FSH_MR_009	shank	prox	GM_R	831.586	0.0741989	61.7028
FSH_MR_009	shank	prox	GL_R	421.337	0.0460252	19.3921
FSH_MR_009	shank	prox	TA_L	495.256	0.0500616	24.7933
FSH_MR_009	shank	prox	EDL_L	388.073	0.0415801	16.1361
FSH_MR_009	shank	prox	PER_L	415.793	0.0638124	26.5328
FSH_MR_009	shank	prox	TP_L	445.36	0.0630807	28.0936
FSH_MR_009	shank	prox	SOL_L	1164.22	0.0501238	58.3551
FSH_MR_009	shank	prox	GM_L	790.93	0.0578407	45.748
FSH_MR_009	shank	prox	GL_L	567.326	0.0362541	20.5679
FSH_MR_010	thigh	dist	SAR_R	264.259	0.112309	29.6788
FSH_MR_010	thigh	dist	GRA_R	299.371	0.0421865	12.6294
FSH_MR_010	thigh	dist	VM_R	1334.23	0.04932	65.8043
FSH_MR_010	thigh	dist	VL_R	864.849	0.175813	152.052
FSH_MR_010	thigh	dist	VI_R	1605.88	0.0596583	95.8044
FSH_MR_010	thigh	dist	RF_R	201.429	0.0876772	17.6607
FSH_MR_010	thigh	dist	BFS_R	199.581	0.57541	114.841
FSH_MR_010	thigh	dist	BFL_R	999.751	0.0570406	57.0264
FSH_MR_010	thigh	dist	ST_R	685.596	0.043807	30.0339
FSH_MR_010	thigh	dist	SM_R	1038.56	0.146182	151.818
FSH_MR_010	thigh	dist	AM_R	502.647	0.252937	127.138
FSH_MR_010	thigh	dist	SAR_L	219.908	0.0877331	19.2932
FSH_MR_010	thigh	dist	GRA_L	336.33	0.0364933	12.2738
FSH_MR_010	thigh	dist	VM_L	1284.34	0.0421464	54.1302
FSH_MR_010	thigh	dist	VL_L	739.187	0.0662582	48.9772
FSH_MR_010	thigh	dist	VI_L	1820.25	0.0549725	100.064
FSH_MR_010	thigh	dist	RF_L	225.452	0.0866599	19.5376
FSH_MR_010	thigh	dist	BFS_L	195.885	0.547159	107.18
FSH_MR_010	thigh	dist	BFL_L	997.903	0.0641243	63.9898
FSH_MR_010	thigh	dist	ST_L	890.721	0.0475641	42.3664
FSH_MR_010	thigh	dist	SM_L	1130.96	0.293148	331.538
FSH_MR_010	thigh	dist	AM_L	510.039	0.0493536	25.1723
FSH_MR_010	thigh	prox	SAR_R	247.628	0.0454459	11.2537
FSH_MR_010	thigh	prox	GRA_R	245.78	0.0449074	11.0373
FSH_MR_010	thigh	prox	VM_R	622.765	0.0267461	16.6565
FSH_MR_010	thigh	prox	VL_R	2001.35	0.0297579	59.556
FSH_MR_010	thigh	prox	VI_R	1106.93	0.0272474	30.161
FSH_MR_010	thigh	prox	RF_R	881.481	0.0540607	47.6535
FSH_MR_010	thigh	prox	BFL_R	96.094	0.0439674	4.225
FSH_MR_010	thigh	prox	ST_R	508.191	0.0312257	15.8686
FSH_MR_010	thigh	prox	AM_R	2947.51	0.0401066	118.215
FSH_MR_010	thigh	prox	AL_R	966.487	0.0433099	41.8585
FSH_MR_010	thigh	prox	SAR_L	227.3	0.0508596	11.5604
FSH_MR_010	thigh	prox	GRA_L	340.026	0.0409065	13.9093
FSH_MR_010	thigh	prox	VM_L	635.701	0.0263136	16.7276
FSH_MR_010	thigh	prox	VL_L	2187.99	0.03539	77.4331
FSH_MR_010	thigh	prox	VI_L	1227.05	0.0389211	47.7582
FSH_MR_010	thigh	prox	RF_L	827.89	0.0471125	39.0039
FSH_MR_010	thigh	prox	BFL_L	114.574	0.0745339	8.53965
FSH_MR_010	thigh	prox	ST_L	630.157	0.04347	27.3929
FSH_MR_010	thigh	prox	AM_L	2988.16	0.0322378	96.3319
FSH_MR_010	thigh	prox	AL_L	888.873	0.048547	43.1521
FSH_MR_010	shank	dist	TA_R	181.101	0.567446	102.765
FSH_MR_010	shank	dist	EDL_R	256.868	0.511328	131.344
FSH_MR_010	shank	dist	PER_R	260.564	0.115564	30.1119
FSH_MR_010	shank	dist	TP_R	266.107	0.0874262	23.2647
FSH_MR_010	shank	dist	SOL_R	694.836	0.0784207	54.4896
FSH_MR_010	shank	dist	FDL_R	214.364	0.0697344	14.9485
FSH_MR_010	shank	dist	FLH_R	208.82	0.0423445	8.84237
FSH_MR_010	shank	dist	TA_L	121.966	0.486183	59.2978
FSH_MR_010	shank	dist	EDL_L	223.604	0.4294	96.0156
FSH_MR_010	shank	dist	PER_L	391.769	0.0569435	22.3087
FSH_MR_010	shank	dist	TP_L	293.827	0.0601697	17.6795
FSH_MR_010	shank	dist	SOL_L	1021.93	0.0628948	64.2739
FSH_MR_010	shank	dist	FDL_L	166.317	0.0580823	9.66007
FSH_MR_010	shank	dist	FLH_L	121.966	0.017811	2.17233
FSH_MR_010	shank	mid	TA_R	595.046	0.571615	340.137
FSH_MR_010	shank	mid	EDL_R	545.151	0.070649	38.5144
FSH_MR_010	shank	mid	PER_R	245.78	0.0656144	16.1267
FSH_MR_010	shank	mid	TP_R	364.05	0.0590639	21.5022
FSH_MR_010	shank	mid	SOL_R	1979.17	0.0790858	156.525
FSH_MR_010	shank	mid	GM_R	221.756	0.692565	153.58
FSH_MR_010	shank	mid	FDL_R	282.739	0.0705416	19.9448
FSH_MR_010	shank	mid	TA_L	497.103	0.40532	201.486
FSH_MR_010	shank	mid	EDL_L	482.32	0.069351	33.4494
FSH_MR_010	shank	mid	PER_L	327.09	0.0583192	19.0756
FSH_MR_010	shank	mid	TP_L	428.729	0.0664085	28.4712
FSH_MR_010	shank	mid	SOL_L	1798.07	0.0703166	126.434
FSH_MR_010	shank	mid	GM_L	386.225	0.674457	260.492
FSH_MR_010	shank	mid	FDL_L	260.564	0.0748573	19.5051
FSH_MR_010	shank	prox	TA_R	630.157	0.490551	309.124
FSH_MR_010	shank	prox	EDL_R	543.303	0.0781507	42.4595
FSH_MR_010	shank	prox	PER_R	393.617	0.0491671	19.353
FSH_MR_010	shank	prox	TP_R	308.611	0.070208	21.667
FSH_MR_010	shank	prox	SOL_R	1705.67	0.0724195	123.524
FSH_MR_010	shank	prox	GM_R	1023.77	0.625553	640.424
FSH_MR_010	shank	prox	GL_R	583.958	0.0355055	20.7337
FSH_MR_010	shank	prox	TA_L	471.232	0.286045	134.793
FSH_MR_010	shank	prox	EDL_L	338.178	0.0526309	17.7986
FSH_MR_010	shank	prox	PER_L	218.06	0.047413	10.3389
FSH_MR_010	shank	prox	TP_L	554.391	0.0758053	42.0258
FSH_MR_010	shank	prox	SOL_L	1565.23	0.0563476	88.1969
FSH_MR_010	shank	prox	GM_L	918.44	0.187655	172.35
FSH_MR_010	shank	prox	GL_L	753.971	0.0450258	33.9482
FSH_MR_011	thigh	dist	SAR_R	478.624	0.0807229	38.6359
FSH_MR_011	thigh	dist	GRA_R	140.446	0.561285	78.8303
FSH_MR_011	thigh	dist	VM_R	960.944	0.408113	392.174
FSH_MR_011	thigh	dist	VL_R	1406.3	0.0268503	37.7597
FSH_MR_011	thigh	dist	VI_R	1957	0.0736738	144.179
FSH_MR_011	thigh	dist	RF_R	133.054	0.556277	74.0149
FSH_MR_011	thigh	dist	BFS_R	340.026	0.614739	209.027
FSH_MR_011	thigh	dist	BFL_R	373.29	0.68951	257.387
FSH_MR_011	thigh	dist	ST_R	591.35	0.733018	433.47
FSH_MR_011	thigh	dist	SM_R	674.508	0.798326	538.478
FSH_MR_011	thigh	dist	AM_R	354.81	0.546015	193.732
FSH_MR_011	thigh	dist	SAR_L	391.769	0.0486355	19.0539
FSH_MR_011	thigh	dist	GRA_L	109.03	0.464025	50.5926
FSH_MR_011	thigh	dist	VM_L	813.106	0.51475	418.546
FSH_MR_011	thigh	dist	VL_L	912.896	0.217299	198.371
FSH_MR_011	thigh	dist	VI_L	1173.46	0.394594	463.041
FSH_MR_011	thigh	dist	RF_L	123.814	0.596192	73.8169
FSH_MR_011	thigh	dist	BFS_L	258.716	0.563626	145.819
FSH_MR_011	thigh	dist	BFL_L	399.161	0.619397	247.239
FSH_MR_011	thigh	dist	ST_L	421.337	0.654066	275.582
FSH_MR_011	thigh	dist	SM_L	541.455	0.695944	376.822
FSH_MR_011	thigh	dist	AM_L	317.851	0.494277	157.107
FSH_MR_011	thigh	prox	SAR_R	491.56	0.0715113	35.1521
FSH_MR_011	thigh	prox	GRA_R	301.219	0.521994	157.235
FSH_MR_011	thigh	prox	VM_R	709.62	0.0274599	19.4861
FSH_MR_011	thigh	prox	VL_R	2592.7	0.0638987	165.67
FSH_MR_011	thigh	prox	VI_R	1907.1	0.0232381	44.3175
FSH_MR_011	thigh	prox	RF_R	465.688	0.534834	249.066
FSH_MR_011	thigh	prox	BLF_R	367.746	0.594174	218.505
FSH_MR_011	thigh	prox	ST_R	295.675	0.75776	224.051
FSH_MR_011	thigh	prox	AM_R	1594.8	0.353316	563.467
FSH_MR_011	thigh	prox	AL_R	951.704	0.813243	773.967
FSH_MR_011	thigh	prox	SAR_L	450.904	0.062726	28.2834
FSH_MR_011	thigh	prox	GRA_L	341.874	0.465767	159.234
FSH_MR_011	thigh	prox	VM_L	439.816	0.183566	80.7351
FSH_MR_011	thigh	prox	VL_L	1585.56	0.201473	319.447
FSH_MR_011	thigh	prox	VI_L	1103.24	0.208088	229.571
FSH_MR_011	thigh	prox	RF_L	397.313	0.60278	239.492
FSH_MR_011	thigh	prox	BFL_L	406.553	0.574475	233.555
FSH_MR_011	thigh	prox	ST_L	362.202	0.639243	231.535
FSH_MR_011	thigh	prox	AM_L	2241.59	0.412884	925.516
FSH_MR_011	thigh	prox	AL_L	999.751	0.792066	791.869
FSH_MR_011	shank	dist	TA_R	129.358	0.522812	67.6299
FSH_MR_011	shank	dist	EDL_R	140.446	0.386375	54.2648
FSH_MR_011	shank	dist	PER_R	197.733	0.140758	27.8324
FSH_MR_011	shank	dist	TP_R	177.405	0.0378015	6.70618
FSH_MR_011	shank	dist	SOL_R	406.553	0.567818	230.848
FSH_MR_011	shank	dist	FDL_R	142.294	0.0569084	8.09773
FSH_MR_011	shank	dist	FLH_R	151.533	0.112246	17.009
FSH_MR_011	shank	dist	TA_L	144.142	0.26756	38.5666
FSH_MR_011	shank	dist	EDL_L	147.837	0.33736	49.8743
FSH_MR_011	shank	dist	PER_L	201.429	0.112248	22.61
FSH_MR_011	shank	dist	TP_L	145.99	0.0234829	3.42826
FSH_MR_011	shank	dist	SOL_L	571.022	0.0625772	35.7329
FSH_MR_011	shank	dist	FDL_L	168.165	0.0744781	12.5246
FSH_MR_011	shank	dist	FLH_L	186.645	0.0180472	3.36842
FSH_MR_011	shank	mid	TA_R	486.016	0.379377	184.383
FSH_MR_011	shank	mid	EDL_R	301.219	0.0959013	28.8873
FSH_MR_011	shank	mid	PER_R	210.668	0.225969	47.6043
FSH_MR_011	shank	mid	TP_R	260.564	0.0378465	9.86143
FSH_MR_011	shank	mid	SOL_R	1528.27	0.0694636	106.159
FSH_MR_011	shank	mid	GM_R	164.469	0.458632	75.4307
FSH_MR_011	shank	mid	FDL_R	319.699	0.0393784	12.5892
FSH_MR_011	shank	mid	TA_L	441.664	0.317789	140.356
FSH_MR_011	shank	mid	EDL_L	288.283	0.0907624	26.1653
FSH_MR_011	shank	mid	PER_L	184.797	0.132161	24.423
FSH_MR_011	shank	mid	TP_L	317.851	0.0390801	12.4217
FSH_MR_011	shank	mid	SOL_L	1352.71	0.0484269	65.5078
FSH_MR_011	shank	mid	GM_L	46.199	0.790069	36.5004
FSH_MR_011	shank	mid	FDL_L	299.371	0.0416794	12.4776
FSH_MR_011	shank	prox	TA_R	532.215	0.420328	223.705
FSH_MR_011	shank	prox	EDL_R	580.262	0.0547241	31.7543
FSH_MR_011	shank	prox	PER_R	487.864	0.0416918	20.3399
FSH_MR_011	shank	prox	TP_R	465.688	0.0396806	18.4788
FSH_MR_011	shank	prox	SOL_R	1620.67	0.0332121	53.8258
FSH_MR_011	shank	prox	GM_R	1232.6	0.0967681	119.276
FSH_MR_011	shank	prox	GL_R	641.245	0.0528844	33.9118
FSH_MR_011	shank	prox	TA_L	401.009	0.439164	176.109
FSH_MR_011	shank	prox	EDL_L	380.681	0.0532147	20.2578
FSH_MR_011	shank	prox	PER_L	308.611	0.0329377	10.1649
FSH_MR_011	shank	prox	TP_L	391.769	0.0373741	14.642
FSH_MR_011	shank	prox	SOL_L	2047.55	0.0317598	65.0298
FSH_MR_011	shank	prox	GM_L	493.408	0.669599	330.386
FSH_MR_011	shank	prox	GL_L	491.56	0.0862779	42.4108
FSH_MR_012	thigh	dist	SAR_R	94.246	0.618229	58.2656
FSH_MR_012	thigh	dist	GRA_R	88.702	0.426477	37.8293
FSH_MR_012	thigh	dist	VM_R	2139.95	0.0278808	59.6634
FSH_MR_012	thigh	dist	VL_R	1489.46	0.0329558	49.0864
FSH_MR_012	thigh	dist	VI_R	1276.95	0.0360786	46.0704
FSH_MR_012	thigh	dist	RF_R	123.814	0.449984	55.7143
FSH_MR_012	thigh	dist	BFS_R	188.493	0.482134	90.8789
FSH_MR_012	thigh	dist	BFL_R	288.283	0.506937	146.141
FSH_MR_012	thigh	dist	ST_R	328.938	0.740609	243.614
FSH_MR_012	thigh	dist	SM_R	343.722	0.752041	258.493
FSH_MR_012	thigh	dist	AM_R	558.086	0.141093	78.742
FSH_MR_012	thigh	dist	SAR_L	81.311	0.515846	41.9439
FSH_MR_012	thigh	dist	GRA_L	195.885	0.0385221	7.54591
FSH_MR_012	thigh	dist	VM_L	2215.71	0.0299772	66.421
FSH_MR_012	thigh	dist	VL_L	1446.96	0.0402111	58.1838
FSH_MR_012	thigh	dist	VI_L	1788.83	0.0328111	58.6936
FSH_MR_012	thigh	dist	RF_L	110.878	0.531094	58.8866
FSH_MR_012	thigh	dist	BFL_L	190.341	0.223236	42.491
FSH_MR_012	thigh	dist	BFS_L	467.536	0.0237551	11.1064
FSH_MR_012	thigh	dist	ST_L	596.894	0.0718582	42.8917
FSH_MR_012	thigh	dist	SM_L	1092.15	0.703342	768.154
FSH_MR_012	thigh	dist	AM_L	949.856	0.0621034	58.9893
FSH_MR_012	thigh	prox	SAR_R	413.945	0.0518363	21.4574
FSH_MR_012	thigh	prox	GRA_R	360.354	0.117629	42.3881
FSH_MR_012	thigh	prox	VM_R	569.174	0.0282047	16.0534
FSH_MR_012	thigh	prox	VL_R	2012.44	0.0213012	42.8673
FSH_MR_012	thigh	prox	VI_R	1275.1	0.0180682	23.0387
FSH_MR_012	thigh	prox	RF_R	436.121	0.408716	178.249
FSH_MR_012	thigh	prox	BFL_R	365.898	0.0428705	15.6862
FSH_MR_012	thigh	prox	ST_R	534.063	0.0604982	32.3098
FSH_MR_012	thigh	prox	AM_R	1722.31	0.155152	267.219
FSH_MR_012	thigh	prox	AL_R	622.765	0.730739	455.079
FSH_MR_012	thigh	prox	SAR_L	304.915	0.088613	27.0194
FSH_MR_012	thigh	prox	GRA_L	415.793	0.0416289	17.309
FSH_MR_012	thigh	prox	VM_L	692.988	0.040457	28.0362
FSH_MR_012	thigh	prox	VL_L	2309.96	0.035746	82.5717
FSH_MR_012	thigh	prox	VI_L	1195.64	0.0369265	44.1506
FSH_MR_012	thigh	prox	RF_L	565.478	0.514642	291.019
FSH_MR_012	thigh	prox	BFL_L	299.371	0.0446821	13.3765
FSH_MR_012	thigh	prox	ST_L	399.161	0.0579443	23.1291
FSH_MR_012	thigh	prox	AM_L	3025.12	0.0306298	92.6589
FSH_MR_012	thigh	prox	AL_L	809.41	0.237526	192.256
FSH_MR_012	shank	dist	TA_R	101.638	0.112151	11.3988
FSH_MR_012	shank	dist	EDL_R	328.938	0.0448645	14.7576
FSH_MR_012	shank	dist	PER_R	214.364	0.0405785	8.69856
FSH_MR_012	shank	dist	TP_R	304.915	0.030953	9.43803
FSH_MR_012	shank	dist	SOL_R	1408.15	0.0364014	51.2587
FSH_MR_012	shank	dist	FDL_R	175.557	0.0405831	7.12464
FSH_MR_012	shank	dist	FLH_R	234.692	0.0284861	6.68545
FSH_MR_012	shank	dist	TA_L	109.03	0.447181	48.7562
FSH_MR_012	shank	dist	EDL_L	227.3	0.127546	28.9911
FSH_MR_012	shank	dist	PER_L	354.81	0.0790409	28.0445
FSH_MR_012	shank	dist	TP_L	256.868	0.0275292	7.07138
FSH_MR_012	shank	dist	SOL_L	944.312	0.082641	78.0388
FSH_MR_012	shank	dist	FDL_L	221.756	0.040036	8.87822
FSH_MR_012	shank	dist	FLH_L	275.347	0.017402	4.7916
FSH_MR_012	shank	mid	TA_R	493.408	0.0718089	35.4311
FSH_MR_012	shank	mid	EDL_R	402.857	0.052113	20.9941
FSH_MR_012	shank	mid	EDL_R	397.313	0.0501502	19.9253
FSH_MR_012	shank	mid	TP_R	500.799	0.0343308	17.1928
FSH_MR_012	shank	mid	SOL_R	2524.32	0.0328112	82.8262
FSH_MR_012	shank	mid	GM_R	153.381	0.351508	53.9147
FSH_MR_012	shank	mid	FDL_R	365.898	0.0386314	14.1352
FSH_MR_012	shank	mid	TA_L	343.722	0.337508	116.009
FSH_MR_012	shank	mid	EDL_L	452.752	0.0888654	40.234
FSH_MR_012	shank	mid	PER_L	572.87	0.058956	33.7741
FSH_MR_012	shank	mid	TP_L	545.151	0.0380051	20.7185
FSH_MR_012	shank	mid	SOL_L	2461.49	0.0421183	103.674
FSH_MR_012	shank	mid	GM_L	290.131	0.538416	156.211
FSH_MR_012	shank	mid	FDL_L	439.816	0.039949	17.5702
FSH_MR_012	shank	prox	TA_R	641.245	0.0312072	20.0115
FSH_MR_012	shank	prox	EDL_R	497.103	0.0420829	20.9195
FSH_MR_012	shank	prox	PER_R	657.877	0.0356726	23.4682
FSH_MR_012	shank	prox	TP_R	611.678	0.0314941	19.2643
FSH_MR_012	shank	prox	SOL_R	2141.8	0.0331866	71.0789
FSH_MR_012	shank	prox	GM_R	772.451	0.205925	159.067
FSH_MR_012	shank	prox	GL_R	770.603	0.0358788	27.6483
FSH_MR_012	shank	prox	TA_L	541.455	0.144258	78.1094
FSH_MR_012	shank	prox	EDL_L	480.472	0.0291028	13.9831
FSH_MR_012	shank	prox	PER_L	421.337	0.0464624	19.5763
FSH_MR_012	shank	prox	TP_L	578.414	0.0250507	14.4897
FSH_MR_012	shank	prox	SOL_L	2470.73	0.0255715	63.1804
FSH_MR_012	shank	prox	GM_L	879.633	0.430706	378.863
FSH_MR_012	shank	prox	GL_L	524.823	0.0260024	13.6467
FSH_MR_013	thigh	dist	SAR_R	267.955	0.054414	14.5805
FSH_MR_013	thigh	dist	GRA_R	59.135	0.457016	27.0256
FSH_MR_013	thigh	dist	VM_R	1254.77	0.0581401	72.9526
FSH_MR_013	thigh	dist	VL_R	1461.74	0.0347219	50.7545
FSH_MR_013	thigh	dist	VI_R	1225.2	0.0633512	77.6181
FSH_MR_013	thigh	dist	RF_R	131.206	0.691308	90.7038
FSH_MR_013	thigh	dist	BFS_S	168.165	0.592861	99.6984
FSH_MR_013	thigh	dist	BFL_R	460.144	0.705061	324.43
FSH_MR_013	thigh	dist	ST_r	306.763	0.707672	217.088
FSH_MR_013	thigh	dist	SM_R	474.928	0.800959	380.398
FSH_MR_013	thigh	dist	AM_R	391.769	0.3746	146.757
FSH_MR_013	thigh	dist	SAR_L	194.037	0.489504	94.9819
FSH_MR_013	thigh	dist	GRA_L	49.895	0.416982	20.8053
FSH_MR_013	thigh	dist	VM_L	1138.35	0.13412	152.675
FSH_MR_013	thigh	dist	VL_L	1448.81	0.0358149	51.8889
FSH_MR_013	thigh	dist	VI_L	1354.56	0.0454778	61.6024
FSH_MR_013	thigh	dist	RF_L	90.55	0.676515	61.2584
FSH_MR_013	thigh	dist	BFS_L	166.317	0.498606	82.9266
FSH_MR_013	thigh	dist	BFL_L	321.546	0.696925	224.094
FSH_MR_013	thigh	dist	ST_L	247.628	0.592818	146.798
FSH_MR_013	thigh	dist	SM_L	447.208	0.721667	322.735
FSH_MR_013	thigh	dist	AM_L	397.313	0.16758	66.5816
FSH_MR_013	thigh	prox	SAR_R	306.763	0.0861382	26.424
FSH_MR_013	thigh	prox	GRA_R	284.587	0.051365	14.6178
FSH_MR_013	thigh	prox	VI_R	406.553	0.0339075	13.7852
FSH_MR_013	thigh	prox	VL_R	2404.21	0.0289531	69.6092
FSH_MR_013	thigh	prox	VI_R	1592.95	0.0299946	47.7799
FSH_MR_013	thigh	prox	RF_R	358.506	0.697579	250.086
FSH_MR_013	thigh	prox	BFL_R	267.955	0.11153	29.885
FSH_MR_013	thigh	prox	ST_R	474.928	0.122938	58.3867
FSH_MR_013	thigh	prox	AM_R	2274.85	0.039751	90.4276
FSH_MR_013	thigh	prox	AL_R	493.408	0.793836	391.685
FSH_MR_013	thigh	prox	SAR_L	282.739	0.0557286	15.7567
FSH_MR_013	thigh	prox	GRA_L	255.02	0.192506	49.0928
FSH_MR_013	thigh	prox	VM_L	445.36	0.0783884	34.9111
FSH_MR_013	thigh	prox	VL_L	2084.51	0.0388839	81.0538
FSH_MR_013	thigh	prox	VI_L	1498.7	0.0461434	69.1552
FSH_MR_013	thigh	prox	RF_L	393.617	0.688537	271.02
FSH_MR_013	thigh	prox	BFL_L	173.709	0.223973	38.9061
FSH_MR_013	thigh	prox	ST_L	550.695	0.720424	396.734
FSH_MR_013	thigh	prox	AM_L	2805.22	0.0372714	104.554
FSH_MR_013	thigh	prox	AL_L	589.502	0.807897	476.257
FSH_MR_013	shank	dist	TA_R	186.645	0.484902	90.5045
FSH_MR_013	shank	dist	EDL_R	197.733	0.0865328	17.1104
FSH_MR_013	shank	dist	PER_R	299.371	0.0558275	16.7131
FSH_MR_013	shank	dist	TP_R	177.405	0.0258687	4.58923
FSH_MR_013	shank	dist	SOL_R	495.256	0.048882	24.2091
FSH_MR_013	shank	dist	FDL_R	242.084	0.0626203	15.1594
FSH_MR_013	shank	dist	FLH_R	188.493	0.06235	11.7525
FSH_MR_013	shank	dist	TA_L	181.101	0.579295	104.911
FSH_MR_013	shank	dist	EDL_L	175.557	0.3413	59.9175
FSH_MR_013	shank	dist	PER_L	282.739	0.080303	22.7048
FSH_MR_013	shank	dist	TP_L	149.685	0.0408964	6.12158
FSH_MR_013	shank	dist	SOL_L	582.11	0.133463	77.6902
FSH_MR_013	shank	dist	FDL_L	230.996	0.0636086	14.6933
FSH_MR_013	shank	dist	FLH_L	245.78	0.084809	20.8443
FSH_MR_013	shank	mid	TA_R	559.934	0.0950571	53.2257
FSH_MR_013	shank	mid	EDL_R	434.273	0.21854	94.9062
FSH_MR_013	shank	mid	PER_R	439.816	0.0878802	38.6511
FSH_MR_013	shank	mid	TP_R	371.442	0.052907	19.6519
FSH_MR_013	shank	mid	SOL_R	1585.56	0.0674103	106.883
FSH_MR_013	shank	mid	GM_R	243.932	0.210339	51.3084
FSH_MR_013	shank	mid	FDL_R	279.043	0.100598	28.0713
FSH_MR_013	shank	mid	TA_L	325.242	0.467383	152.013
FSH_MR_013	shank	mid	EDL_L	266.107	0.309922	82.4724
FSH_MR_013	shank	mid	PER_L	419.489	0.12736	53.4263
FSH_MR_013	shank	mid	TP_L	293.827	0.0498039	14.6337
FSH_MR_013	shank	mid	SOL_L	1034.86	0.0629155	65.1088
FSH_MR_013	shank	mid	GM_L	423.185	0.0507949	21.4956
FSH_MR_013	shank	mid	FDL_L	114.574	0.0325133	3.72518
FSH_MR_013	shank	prox	TA_R	835.282	0.0337506	28.1913
FSH_MR_013	shank	prox	EDL_R	559.934	0.0746512	41.7997
FSH_MR_013	shank	prox	PER_R	604.286	0.0669989	40.4865
FSH_MR_013	shank	prox	TP_R	617.221	0.0605324	37.3618
FSH_MR_013	shank	prox	SOL_R	1358.26	0.0729682	99.1096
FSH_MR_013	shank	prox	GM_R	885.177	0.0684344	60.5766
FSH_MR_013	shank	prox	GL_R	617.221	0.0507616	31.3311
FSH_MR_013	shank	prox	TA_L	552.543	0.279007	154.163
FSH_MR_013	shank	prox	EDL_L	399.161	0.171989	68.6514
FSH_MR_013	shank	prox	PER_L	402.857	0.0422855	17.035
FSH_MR_013	shank	prox	TP_L	482.32	0.0617247	29.771
FSH_MR_013	shank	prox	SOL_L	1306.51	0.0892136	116.559
FSH_MR_013	shank	prox	GM_L	674.508	0.0486096	32.7875
FSH_MR_013	shank	prox	GL_L	410.249	0.0437544	17.9502
FSH_MR_014	shank	prox	TA_R	384.377	0.540266	207.666
FSH_MR_014	shank	prox	EDL_R	395.465	0.123015	48.6481
FSH_MR_014	shank	prox	PER_R	310.459	0.119188	37.0029
FSH_MR_014	shank	prox	TP_R	310.459	0.0387355	12.0258
FSH_MR_014	shank	prox	SOL_R	1228.9	0.0568088	69.8123
FSH_MR_014	shank	prox	GM_R	990.511	0.194944	193.094
FSH_MR_014	shank	prox	GL_R	510.039	0.20565	104.889
FSH_MR_014	shank	prox	TA_L	369.594	0.495768	183.233
FSH_MR_014	shank	prox	EDL_L	319.699	0.10107	32.3121
FSH_MR_014	shank	prox	PER_L	325.242	0.0786423	25.5778
FSH_MR_014	shank	prox	TP_L	389.921	0.0359074	14.0011
FSH_MR_014	shank	prox	SOL_L	1275.1	0.053453	68.1579
FSH_MR_014	shank	prox	GM_L	931.376	0.149421	139.167
FSH_MR_014	shank	prox	GL_L	421.337	0.0938248	39.5319
FSH_MR_014	thigh	dist	SAR_R	194.037	0.0904735	17.5552
FSH_MR_014	thigh	dist	GRA_R	181.101	0.077194	13.9799
FSH_MR_014	thigh	dist	VM_R	1057.04	0.0695283	73.4941
FSH_MR_014	thigh	dist	VL_R	628.309	0.0937422	58.8991
FSH_MR_014	thigh	dist	VI_R	955.4	0.0728522	69.603
FSH_MR_014	thigh	dist	RF_R	182.949	0.170569	31.2055
FSH_MR_014	thigh	dist	BFS_R	291.979	0.50557	147.616
FSH_MR_014	thigh	dist	BFL_R	439.816	0.625911	275.286
FSH_MR_014	thigh	dist	ST_R	277.195	0.701666	194.498
FSH_MR_014	thigh	dist	SM_R	284.587	0.733454	208.732
FSH_MR_014	thigh	dist	AM_R	145.99	0.697432	101.818
FSH_MR_014	thigh	dist	SAR_L	162.621	0.0634361	10.316
FSH_MR_014	thigh	dist	GRA_L	57.287	0.232007	13.291
FSH_MR_014	thigh	dist	VM_L	1180.85	0.0551115	65.0785
FSH_MR_014	thigh	dist	VL_L	445.36	0.0749378	33.3743
FSH_MR_014	thigh	dist	VI_L	1084.76	0.0458368	49.7218
FSH_MR_014	thigh	dist	RF_L	112.726	0.170251	19.1918
FSH_MR_014	thigh	dist	BFS_L	262.412	0.517569	135.816
FSH_MR_014	thigh	dist	BFL_L	397.313	0.836328	332.284
FSH_MR_014	thigh	dist	ST_L	201.429	0.772517	155.607
FSH_MR_014	thigh	dist	SM_L	373.29	0.685261	255.801
FSH_MR_014	thigh	dist	AM_L	210.668	0.804382	169.458
FSH_MR_014	thigh	prox	SAR_R	164.469	0.0556915	9.15952
FSH_MR_014	thigh	prox	GRA_R	391.769	0.0400392	15.6861
FSH_MR_014	thigh	prox	VM_R	450.904	0.0602395	27.1622
FSH_MR_014	thigh	prox	VL_R	1180.85	0.0521208	61.547
FSH_MR_014	thigh	prox	VI_R	1003.45	0.0646694	64.8923
FSH_MR_014	thigh	prox	RF_R	430.577	0.0587552	25.2987
FSH_MR_014	thigh	prox	BFL_R	349.266	0.521944	182.297
FSH_MR_014	thigh	prox	ST_R	576.566	0.373241	215.198
FSH_MR_014	thigh	prox	AM_R	1206.72	0.208837	252.008
FSH_MR_014	thigh	prox	AL_R	559.934	0.0341844	19.141
FSH_MR_014	thigh	prox	SAR_L	140.446	0.0647372	9.09208
FSH_MR_014	thigh	prox	GRA_L	371.442	0.0430846	16.0034
FSH_MR_014	thigh	prox	VM_L	413.945	0.0607772	25.1584
FSH_MR_014	thigh	prox	VL_L	1252.92	0.0503451	63.0785
FSH_MR_014	thigh	prox	VI_L	809.41	0.0561053	45.4122
FSH_MR_014	thigh	prox	RF_L	498.951	0.078005	38.9207
FSH_MR_014	thigh	prox	BFL_L	269.803	0.553606	149.364
FSH_MR_014	thigh	prox	ST_L	510.039	0.575519	293.537
FSH_MR_014	thigh	prox	AM_L	1397.06	0.1823	254.685
FSH_MR_014	thigh	prox	AL_L	574.718	0.0417289	23.9824
FSH_MR_015	shank	dist	TA_R	162.621	0.477052	77.5786
FSH_MR_015	shank	dist	EDL_R	203.277	0.182709	37.1406
FSH_MR_015	shank	dist	PER_R	376.986	0.210843	79.4848
FSH_MR_015	shank	dist	TP_R	177.405	0.0338528	6.00565
FSH_MR_015	shank	dist	SOL_R	648.637	0.23139	150.088
FSH_MR_015	shank	dist	FDL_R	206.972	0.0813706	16.8414
FSH_MR_015	shank	dist	FLH_R	227.3	0.0527716	11.995
FSH_MR_015	shank	dist	TA_L	109.03	0.539673	58.8406
FSH_MR_015	shank	dist	EDL_L	247.628	0.446835	110.649
FSH_MR_015	shank	dist	PER_L	417.641	0.377104	157.494
FSH_MR_015	shank	dist	TP_L	216.212	0.0405496	8.76731
FSH_MR_015	shank	dist	SOL_L	678.204	0.492493	334.011
FSH_MR_015	shank	dist	FDL_L	234.692	0.0635618	14.9174
FSH_MR_015	shank	dist	FLH_L	240.236	0.0447823	10.7583
FSH_MR_015	shank	mid	TA_R	500.799	0.0848395	42.4876
FSH_MR_015	shank	mid	EDL_R	498.951	0.108703	54.2374
FSH_MR_015	shank	mid	PER_R	441.664	0.134261	59.2984
FSH_MR_015	shank	mid	TP_R	395.465	0.0636887	25.1866
FSH_MR_015	shank	mid	SOL_R	1962.54	0.0626653	122.983
FSH_MR_015	shank	mid	GM_R	192.189	0.464123	89.1994
FSH_MR_015	shank	mid	FDL_R	188.493	0.07408	13.9636
FSH_MR_015	shank	mid	TA_L	602.438	0.445227	268.222
FSH_MR_015	shank	mid	EDL_L	365.898	0.0658734	24.103
FSH_MR_015	shank	mid	PER_L	269.803	0.06867	18.5274
FSH_MR_015	shank	mid	TP_L	301.219	0.0501727	15.113
FSH_MR_015	shank	mid	SOL_L	1203.03	0.426548	513.149
FSH_MR_015	shank	mid	GM_L	223.604	0.502365	112.331
FSH_MR_015	shank	mid	FDL_L	157.077	0.055911	8.78234
FSH_MR_015	shank	prox	TA_R	572.87	0.0484506	27.7559
FSH_MR_015	shank	prox	EDL_R	567.326	0.0878536	49.8416
FSH_MR_015	shank	prox	PER_R	617.221	0.0790898	48.8159
FSH_MR_015	shank	prox	TP_R	473.08	0.0664478	31.4351
FSH_MR_015	shank	prox	SOL_R	1809.16	0.0969248	175.352
FSH_MR_015	shank	prox	GM_R	1077.37	0.695291	749.083
FSH_MR_015	shank	prox	GL_R	796.474	0.107737	85.8099
FSH_MR_015	shank	prox	TA_L	484.168	0.465106	225.19
FSH_MR_015	shank	prox	EDL_L	325.242	0.0561843	18.2735
FSH_MR_015	shank	prox	PER_L	465.688	0.227292	105.847
FSH_MR_015	shank	prox	TP_L	425.033	0.0571462	24.289
FSH_MR_015	shank	prox	SOL_L	1118.02	0.335435	375.023
FSH_MR_015	shank	prox	GM_L	816.802	0.655498	535.412
FSH_MR_015	shank	prox	GL_L	328.938	0.652863	214.751
FSH_MR_015	thigh	dist	SAR_R	229.148	0.0894159	20.4895
FSH_MR_015	thigh	dist	GRA_R	77.615	0.554043	43.002
FSH_MR_015	thigh	dist	VM_R	1445.11	0.208558	301.389
FSH_MR_015	thigh	dist	VL_R	728.1	0.228438	166.326
FSH_MR_015	thigh	dist	VI_R	1130.96	0.111475	126.073
FSH_MR_015	thigh	dist	RF_R	234.692	0.63417	148.835
FSH_MR_015	thigh	dist	BFS_R	192.189	0.581393	111.737
FSH_MR_015	thigh	dist	BFL_R	399.161	0.732388	292.341
FSH_MR_015	thigh	dist	ST_R	443.512	0.648875	287.784
FSH_MR_015	thigh	dist	SM_R	334.482	0.766179	256.273
FSH_MR_015	thigh	dist	AM_R	136.75	0.702548	96.0734
FSH_MR_015	thigh	dist	SAR_L	230.996	0.6934	160.173
FSH_MR_015	thigh	dist	GRA_L	57.287	0.414462	23.7433
FSH_MR_015	thigh	dist	VM_L	1166.07	0.248235	289.459
FSH_MR_015	thigh	dist	VL_L	868.545	0.564136	489.977
FSH_MR_015	thigh	dist	VI_L	992.359	0.310836	308.461
FSH_MR_015	thigh	dist	RF_L	97.942	0.441092	43.2014
FSH_MR_015	thigh	dist	BFS_L	175.557	0.582545	102.27
FSH_MR_015	thigh	dist	BFL_L	467.536	0.682435	319.063
FSH_MR_015	thigh	dist	ST_L	460.144	0.643868	296.272
FSH_MR_015	thigh	dist	SM_L	410.249	0.671377	275.432
FSH_MR_015	thigh	dist	AM_L	129.358	0.757677	98.0116
FSH_MR_015	thigh	prox	SAR_R	303.067	0.101059	30.6275
FSH_MR_015	thigh	prox	GRA_R	308.611	0.477054	147.224
FSH_MR_015	thigh	prox	VI_R	814.954	0.0782686	63.7853
FSH_MR_015	thigh	prox	VL_R	2014.29	0.0575991	116.021
FSH_MR_015	thigh	prox	VI_R	1470.98	0.0519144	76.3652
FSH_MR_015	thigh	prox	RF_R	323.394	0.459402	148.568
FSH_MR_015	thigh	prox	BFL_R	598.742	0.829364	496.575
FSH_MR_015	thigh	prox	ST_R	541.455	0.629778	340.996
FSH_MR_015	thigh	prox	AM_R	929.528	0.846061	786.438
FSH_MR_015	thigh	prox	AL_R	729.948	0.521133	380.4
FSH_MR_015	thigh	prox	SAR_L	238.388	0.517088	123.268
FSH_MR_015	thigh	prox	GRA_L	214.364	0.464915	99.661
FSH_MR_015	thigh	prox	VM_L	639.397	0.0436307	27.8974
FSH_MR_015	thigh	prox	VL_L	1668.71	0.0818255	136.544
FSH_MR_015	thigh	prox	VI_L	1258.47	0.0396111	49.8493
FSH_MR_015	thigh	prox	RF_L	328.938	0.556129	182.932
FSH_MR_015	thigh	prox	BFL_L	467.536	0.782955	366.06
FSH_MR_015	thigh	prox	ST_L	271.651	0.738951	200.737
FSH_MR_015	thigh	prox	AM_L	1267.71	0.776628	984.536
FSH_MR_015	thigh	prox	AL_L	591.35	0.734933	434.602
FSH_MR_016	shank	dist	TA_R	206.972	0.033967	7.03022
FSH_MR_016	shank	dist	EDL_R	349.266	0.0224996	7.85835
FSH_MR_016	shank	dist	PER_R	297.523	0.0295696	8.79764
FSH_MR_016	shank	dist	TP_R	325.242	0.0242436	7.88505
FSH_MR_016	shank	dist	SOL_R	946.16	0.0362065	34.2572
FSH_MR_016	shank	dist	FDL_R	314.155	0.0436486	13.7124
FSH_MR_016	shank	dist	FLH_R	245.78	0.0279004	6.85735
FSH_MR_016	shank	dist	TA_L	351.114	0.0434862	15.2686
FSH_MR_016	shank	dist	EDL_L	297.523	0.0240306	7.14965
FSH_MR_016	shank	dist	PER_L	391.769	0.0478976	18.7648
FSH_MR_016	shank	dist	TP_L	245.78	0.0236594	5.81501
FSH_MR_016	shank	dist	SOL_L	1094	0.031299	34.241
FSH_MR_016	shank	dist	FDL_L	188.493	0.0355257	6.69634
FSH_MR_016	shank	dist	FLH_L	327.09	0.0298176	9.75304
FSH_MR_016	shank	mid	TA_R	887.025	0.0224474	19.9114
FSH_MR_016	shank	mid	EDL_R	585.806	0.0515839	30.2181
FSH_MR_016	shank	mid	PER_R	338.178	0.0361553	12.2269
FSH_MR_016	shank	mid	TP_R	484.168	0.0308795	14.9509
FSH_MR_016	shank	mid	SOL_R	2607.48	0.0185709	48.4233
FSH_MR_016	shank	mid	GM_R	295.675	0.0618776	18.2957
FSH_MR_016	shank	mid	FDL_R	295.675	0.0257919	7.62601
FSH_MR_016	shank	mid	TA_L	933.224	0.0245466	22.9075
FSH_MR_016	shank	mid	EDL_L	561.782	0.050461	28.3481
FSH_MR_016	shank	mid	PER_L	412.097	0.0347743	14.3304
FSH_MR_016	shank	mid	TP_L	591.35	0.0380342	22.4915
FSH_MR_016	shank	mid	SOL_L	2648.14	0.0212371	56.2388
FSH_MR_016	shank	mid	GM_L	561.782	0.0337537	18.9622
FSH_MR_016	shank	mid	FDL_L	334.482	0.0243647	8.14955
FSH_MR_016	shank	prox	TA_R	763.211	0.0188419	14.3804
FSH_MR_016	shank	prox	EDL_R	606.134	0.0281149	17.0414
FSH_MR_016	shank	prox	PER_R	506.343	0.0224376	11.3611
FSH_MR_016	shank	prox	TP_R	595.046	0.0292797	17.4228
FSH_MR_016	shank	prox	SOL_R	2330.29	0.0206783	48.1865
FSH_MR_016	shank	prox	GM_R	1616.97	0.0270993	43.8188
FSH_MR_016	shank	prox	GL_R	687.444	0.0242874	16.6962
FSH_MR_016	shank	prox	TA_L	909.2	0.0166997	15.1833
FSH_MR_016	shank	prox	EDL_L	646.789	0.0246269	15.9284
FSH_MR_016	shank	prox	PER_L	545.151	0.0233115	12.7083
FSH_MR_016	shank	prox	TP_L	733.643	0.03091	22.6769
FSH_MR_016	shank	prox	SOL_L	1731.55	0.016768	29.0345
FSH_MR_016	shank	prox	GM_L	1354.56	0.0229413	31.0754
FSH_MR_016	shank	prox	GL_L	650.485	0.0236112	15.3587
FSH_MR_016	thigh	dist	SAR_R	232.844	0.0479792	11.1717
FSH_MR_016	thigh	dist	GRA_R	273.499	0.0505093	13.8142
FSH_MR_016	thigh	dist	VM_R	2119.62	0.0270193	57.2707
FSH_MR_016	thigh	dist	VL_R	1785.14	0.0345526	61.6812
FSH_MR_016	thigh	dist	VI_R	1417.39	0.0333583	47.2818
FSH_MR_016	thigh	dist	RF_R	192.189	0.0482179	9.26696
FSH_MR_016	thigh	dist	BFS_R	530.367	0.0284043	15.0647
FSH_MR_016	thigh	dist	BFL_R	733.643	0.0392928	28.8269
FSH_MR_016	thigh	dist	ST_R	1082.91	0.0195728	21.1956
FSH_MR_016	thigh	dist	SM_R	1044.1	0.0296293	30.936
FSH_MR_016	thigh	dist	AM_R	460.144	0.0299579	13.7849
FSH_MR_016	thigh	dist	SAR_L	194.037	0.0344389	6.68242
FSH_MR_016	thigh	dist	GRA_L	262.412	0.0359283	9.42802
FSH_MR_016	thigh	dist	VM_L	2110.38	0.0529384	111.72
FSH_MR_016	thigh	dist	VL_L	1875.69	0.026912	50.4785
FSH_MR_016	thigh	dist	VI_L	1801.77	0.0261135	47.0506
FSH_MR_016	thigh	dist	RF_L	153.381	0.0322693	4.9495
FSH_MR_016	thigh	dist	BFS_L	552.543	0.0285431	15.7713
FSH_MR_016	thigh	dist	BFL_L	596.894	0.0426083	25.4326
FSH_MR_016	thigh	dist	ST_L	1147.59	0.024631	28.2662
FSH_MR_016	thigh	dist	SM_L	1208.57	0.0240478	29.0634
FSH_MR_016	thigh	dist	AM_L	661.573	0.0348178	23.0345
FSH_MR_016	thigh	prox	SAR_R	205.124	0.0437806	8.98045
FSH_MR_016	thigh	prox	GRA_R	238.388	0.0510573	12.1714
FSH_MR_016	thigh	prox	VM_R	931.376	0.0278528	25.9414
FSH_MR_016	thigh	prox	VL_R	2601.94	0.0284831	74.1114
FSH_MR_016	thigh	prox	VI_R	1920.04	0.027219	52.2615
FSH_MR_016	thigh	prox	RF_R	859.305	0.0340966	29.2994
FSH_MR_016	thigh	prox	BFL_R	182.949	0.0487683	8.92211
FSH_MR_016	thigh	prox	ST_R	646.789	0.0408032	26.3911
FSH_MR_016	thigh	prox	AM_R	3254.27	0.0271198	88.2554
FSH_MR_016	thigh	prox	AL_R	1672.41	0.0215767	36.0851
FSH_MR_016	thigh	prox	SAR_L	243.932	0.0530274	12.9351
FSH_MR_016	thigh	prox	GRA_L	256.868	0.050178	12.8891
FSH_MR_016	thigh	prox	VM_L	951.704	0.0260997	24.8392
FSH_MR_016	thigh	prox	VL_L	2289.63	0.0263815	60.4039
FSH_MR_016	thigh	prox	VI_L	1916.34	0.024322	46.6093
FSH_MR_016	thigh	prox	RF_L	940.616	0.0362927	34.1375
FSH_MR_016	thigh	prox	BFL_L	155.229	0.0877145	13.6158
FSH_MR_016	thigh	prox	ST_L	681.9	0.0303667	20.707
FSH_MR_016	thigh	prox	AM_L	3372.54	0.0292223	98.5534
FSH_MR_016	thigh	prox	AL_L	1611.43	0.0231794	37.3519
FSH_MR_017	shank	dist	TA_R	173.709	0.0930033	16.1555
FSH_MR_017	shank	dist	EDL_R	474.928	0.0362176	17.2007
FSH_MR_017	shank	dist	PER_R	364.05	0.0557174	20.2839
FSH_MR_017	shank	dist	TP_R	401.009	0.0414546	16.6236
FSH_MR_017	shank	dist	SOL_R	927.68	0.0527327	48.9191
FSH_MR_017	shank	dist	FDL_R	234.692	0.0469376	11.0159
FSH_MR_017	shank	dist	FLH_R	328.938	0.0388341	12.774
FSH_MR_017	shank	dist	TA_L	275.347	0.0860865	23.7037
FSH_MR_017	shank	dist	EDL_L	376.986	0.0552279	20.8201
FSH_MR_017	shank	dist	PER_L	408.401	0.0523184	21.3669
FSH_MR_017	shank	dist	TP_L	386.225	0.0494557	19.101
FSH_MR_017	shank	dist	SOL_L	765.059	0.048414	37.0396
FSH_MR_017	shank	dist	FDL_L	182.949	0.0463783	8.48487
FSH_MR_017	shank	dist	FLH_L	240.236	0.0371736	8.93043
FSH_MR_017	shank	mid	TA_R	600.59	0.0559787	33.6203
FSH_MR_017	shank	mid	EDL_R	487.864	0.0573477	27.9779
FSH_MR_017	shank	mid	PER_R	410.249	0.0556015	22.8105
FSH_MR_017	shank	mid	TP_R	425.033	0.0261418	11.1111
FSH_MR_017	shank	mid	SOL_R	2387.57	0.0457834	109.311
FSH_MR_017	shank	mid	GM_R	748.427	0.0369003	27.6172
FSH_MR_017	shank	mid	FDL_R	271.651	0.036877	10.0177
FSH_MR_017	shank	mid	TA_L	633.853	0.0563919	35.7442
FSH_MR_017	shank	mid	EDL_L	480.472	0.0526211	25.283
FSH_MR_017	shank	mid	PER_L	456.448	0.0536946	24.5088
FSH_MR_017	shank	mid	TP_L	378.834	0.0308266	11.6782
FSH_MR_017	shank	mid	SOL_L	2175.06	0.0462516	100.6
FSH_MR_017	shank	mid	GM_L	589.502	0.0717695	42.3083
FSH_MR_017	shank	mid	FDL_L	230.996	0.044274	10.2271
FSH_MR_017	shank	prox	TA_R	532.215	0.0294368	15.6667
FSH_MR_017	shank	prox	EDL_R	487.864	0.0524776	25.6019
FSH_MR_017	shank	prox	PER_R	406.553	0.0501294	20.3803
FSH_MR_017	shank	prox	TP_R	482.32	0.0307606	14.8364
FSH_MR_017	shank	prox	SOL_R	2053.09	0.0424733	87.2016
FSH_MR_017	shank	prox	GM_R	1701.98	0.0342984	58.3751
FSH_MR_017	shank	prox	GL_R	846.37	0.0293185	24.8143
FSH_MR_017	shank	prox	TA_L	504.495	0.0312545	15.7677
FSH_MR_017	shank	prox	EDL_L	572.87	0.0542864	31.0991
FSH_MR_017	shank	prox	PER_L	643.093	0.0599375	38.5454
FSH_MR_017	shank	prox	TP_L	572.87	0.0497639	28.5082
FSH_MR_017	shank	prox	SOL_L	1718.61	0.0517713	88.9746
FSH_MR_017	shank	prox	GM_L	1648.39	0.0491384	80.9991
FSH_MR_017	shank	prox	GL_L	644.941	0.0492669	31.7743
FSH_MR_017	thigh	dist	SAR_R	186.645	0.104693	19.5404
FSH_MR_017	thigh	dist	GRA_R	225.452	0.0596126	13.4398
FSH_MR_017	thigh	dist	VM_R	1932.97	0.0505274	97.6681
FSH_MR_017	thigh	dist	VL_R	519.279	0.0935484	48.5777
FSH_MR_017	thigh	dist	VI_R	2066.03	0.0473561	97.839
FSH_MR_017	thigh	dist	RF_R	171.861	0.118011	20.2815
FSH_MR_017	thigh	dist	BFS_R	389.921	0.0460672	17.9626
FSH_MR_017	thigh	dist	BFL_R	883.329	0.0342974	30.2959
FSH_MR_017	thigh	dist	ST_R	452.752	0.0793741	35.9368
FSH_MR_017	thigh	dist	SM_R	770.603	0.227556	175.355
FSH_MR_017	thigh	dist	AM_R	282.739	0.634783	179.478
FSH_MR_017	thigh	dist	SAR_L	151.533	0.0934451	14.16
FSH_MR_017	thigh	dist	GRA_L	162.621	0.0631309	10.2664
FSH_MR_017	thigh	dist	VM_L	2025.37	0.0478128	96.8387
FSH_MR_017	thigh	dist	VL_L	576.566	0.107602	62.0397
FSH_MR_017	thigh	dist	VI_L	2500.3	0.0535249	133.828
FSH_MR_017	thigh	dist	RF_L	123.814	0.101069	12.5137
FSH_MR_017	thigh	dist	BFS_L	432.425	0.0597825	25.8514
FSH_MR_017	thigh	dist	BFL_L	968.335	0.0485083	46.9723
FSH_MR_017	thigh	dist	ST_L	474.928	0.0597066	28.3564
FSH_MR_017	thigh	dist	SM_L	920.288	0.140889	129.659
FSH_MR_017	thigh	dist	AM_L	184.797	0.23374	43.1945
FSH_MR_017	thigh	prox	SAR_R	166.317	0.0840497	13.9789
FSH_MR_017	thigh	prox	GRA_R	223.604	0.0508195	11.3634
FSH_MR_017	thigh	prox	VM_R	460.144	0.05165	23.7664
FSH_MR_017	thigh	prox	VL_R	1598.49	0.0393107	62.8378
FSH_MR_017	thigh	prox	VI_R	1496.85	0.0398314	59.6217
FSH_MR_017	thigh	prox	RF_R	918.44	0.0468612	43.0392
FSH_MR_017	thigh	prox	BFL_R	264.259	0.0481554	12.7255
FSH_MR_017	thigh	prox	ST_R	598.742	0.05644	33.793
FSH_MR_017	thigh	prox	AM_R	2199.08	0.0634699	139.575
FSH_MR_017	thigh	prox	AL_R	794.626	0.0463987	36.8696
FSH_MR_017	thigh	prox	SAR_L	168.165	0.0636695	10.707
FSH_MR_017	thigh	prox	GRA_L	201.429	0.0504378	10.1596
FSH_MR_017	thigh	prox	VM_L	389.921	0.0310092	12.0912
FSH_MR_017	thigh	prox	VL_L	1995.81	0.0340021	67.8616
FSH_MR_017	thigh	prox	VI_L	1646.54	0.0384265	63.2707
FSH_MR_017	thigh	prox	RF_L	779.843	0.0540526	42.1526
FSH_MR_017	thigh	prox	BFL_L	155.229	0.0510919	7.93095
FSH_MR_017	thigh	prox	ST_L	522.975	0.0494817	25.8777
FSH_MR_017	thigh	prox	AM_L	2369.09	0.0723819	171.48
FSH_MR_017	thigh	prox	AL_L	726.252	0.048441	35.1804
FSH_MR_018	shank	dist	TA_R	206.972	0.5441	112.613
FSH_MR_018	shank	dist	EDL_R	197.733	0.590526	116.767
FSH_MR_018	shank	dist	PER_R	260.564	0.364139	94.8815
FSH_MR_018	shank	dist	TP_R	173.709	0.0383805	6.66704
FSH_MR_018	shank	dist	SOL_R	637.549	0.593505	378.389
FSH_MR_018	shank	dist	FDL_R	271.651	0.050115	13.6138
FSH_MR_018	shank	dist	FLH_R	258.716	0.055891	14.4599
FSH_MR_018	shank	dist	TA_L	157.077	0.564922	88.7363
FSH_MR_018	shank	dist	EDL_L	218.06	0.500281	109.091
FSH_MR_018	shank	dist	PER_L	336.33	0.548822	184.585
FSH_MR_018	shank	dist	TP_L	157.077	0.0313984	4.93197
FSH_MR_018	shank	dist	SOL_L	766.907	0.696869	534.434
FSH_MR_018	shank	dist	FDL_L	240.236	0.0595792	14.3131
FSH_MR_018	shank	dist	FLH_L	319.699	0.0416472	13.3146
FSH_MR_018	shank	mid	TA_R	364.05	0.489822	178.32
FSH_MR_018	shank	mid	EDL_R	284.587	0.524359	149.226
FSH_MR_018	shank	mid	PER_R	478.624	0.0838462	40.1308
FSH_MR_018	shank	mid	TP_R	271.651	0.034663	9.41624
FSH_MR_018	shank	mid	SOL_R	1912.65	0.451031	862.663
FSH_MR_018	shank	mid	GM_R	142.294	0.749452	106.643
FSH_MR_018	shank	mid	FDL_R	260.564	0.0451777	11.7717
FSH_MR_018	shank	mid	TA_L	384.377	0.423408	162.748
FSH_MR_018	shank	mid	EDL_L	229.148	0.532092	121.928
FSH_MR_018	shank	mid	PER_L	484.168	0.0798025	38.6378
FSH_MR_018	shank	mid	TP_L	319.699	0.0381003	12.1806
FSH_MR_018	shank	mid	SOL_L	2042.01	0.55437	1132.03
FSH_MR_018	shank	mid	GM_L	110.878	0.691915	76.7182
FSH_MR_018	shank	mid	FDL_L	279.043	0.0505762	14.1129
FSH_MR_018	shank	prox	TA_R	528.519	0.616294	325.723
FSH_MR_018	shank	prox	EDL_R	598.742	0.0875333	52.4099
FSH_MR_018	shank	prox	PER_R	556.238	0.0966526	53.7619
FSH_MR_018	shank	prox	TP_R	563.63	0.0357161	20.1307
FSH_MR_018	shank	prox	SOL_R	2012.44	0.120913	243.329
FSH_MR_018	shank	prox	GM_R	875.937	0.690703	605.013
FSH_MR_018	shank	prox	GL_R	918.44	0.119231	109.507
FSH_MR_018	shank	prox	TA_L	378.834	0.580036	219.737
FSH_MR_018	shank	prox	EDL_L	388.073	0.586544	227.622
FSH_MR_018	shank	prox	PER_L	670.813	0.069759	46.7952
FSH_MR_018	shank	prox	TP_L	500.799	0.0311471	15.5984
FSH_MR_018	shank	prox	SOL_L	1750.03	0.373196	653.102
FSH_MR_018	shank	prox	GM_L	1060.73	0.709507	752.598
FSH_MR_018	shank	prox	GL_L	694.836	0.160618	111.603
FSH_MR_018	thigh	dist	SAR_R	282.739	0.0458252	12.9566
FSH_MR_018	thigh	dist	GRA_R	253.172	0.539209	136.513
FSH_MR_018	thigh	dist	VM_R	705.924	0.0407359	28.7564
FSH_MR_018	thigh	dist	VL_R	1519.03	0.0348225	52.8965
FSH_MR_018	thigh	dist	VI_R	2040.16	0.0291944	59.5613
FSH_MR_018	thigh	dist	RF_R	380.681	0.395791	150.67
FSH_MR_018	thigh	dist	BFS_R	234.692	0.749813	175.975
FSH_MR_018	thigh	dist	BFL_R	439.816	0.77796	342.159
FSH_MR_018	thigh	dist	ST_R	389.921	0.143237	55.851
FSH_MR_018	thigh	dist	SM_R	461.992	0.705023	325.715
FSH_MR_018	thigh	dist	AM_R	768.755	0.358207	275.374
FSH_MR_018	thigh	dist	SAR_L	280.891	0.129978	36.5098
FSH_MR_018	thigh	dist	GRA_L	147.837	0.644355	95.2595
FSH_MR_018	thigh	dist	VM_L	578.414	0.0391758	22.6598
FSH_MR_018	thigh	dist	VL_L	1441.41	0.0419652	60.4892
FSH_MR_018	thigh	dist	VI_L	2149.19	0.0234607	50.4214
FSH_MR_018	thigh	dist	RF_L	388.073	0.519639	201.658
FSH_MR_018	thigh	dist	BFS_L	290.131	0.752169	218.228
FSH_MR_018	thigh	dist	BFL_L	595.046	0.782635	465.704
FSH_MR_018	thigh	dist	ST_L	522.975	0.432256	226.059
FSH_MR_018	thigh	dist	SM_L	249.476	0.751589	187.503
FSH_MR_018	thigh	dist	AM_L	622.765	0.237467	147.886
FSH_MR_018	thigh	prox	SAR_R	280.891	0.0343268	9.64208
FSH_MR_018	thigh	prox	GRA_R	306.763	0.0567657	17.4136
FSH_MR_018	thigh	prox	VM_R	408.401	0.0487618	19.9144
FSH_MR_018	thigh	prox	VL_R	1472.83	0.0381182	56.1417
FSH_MR_018	thigh	prox	VI_R	877.785	0.037025	32.5
FSH_MR_018	thigh	prox	RF_R	221.756	0.0991567	21.9886
FSH_MR_018	thigh	prox	BFL_R	18.48	0.148487	2.74404
FSH_MR_018	thigh	prox	ST_R	179.253	0.0399379	7.15899
FSH_MR_018	thigh	prox	AM_R	1822.1	0.0856865	156.129
FSH_MR_018	thigh	prox	AL_R	1378.58	0.026332	36.3009
FSH_MR_018	thigh	prox	SAR_L	471.232	0.0612434	28.8598
FSH_MR_018	thigh	prox	GRA_L	269.803	0.143448	38.7026
FSH_MR_018	thigh	prox	VM_L	362.202	0.0579143	20.9767
FSH_MR_018	thigh	prox	VL_L	1332.38	0.0322883	43.0204
FSH_MR_018	thigh	prox	VI_L	959.096	0.0260948	25.0275
FSH_MR_018	thigh	prox	RF_L	249.476	0.0451071	11.2531
FSH_MR_018	thigh	prox	BFL_L	16.632	0.206841	3.44018
FSH_MR_018	thigh	prox	ST_L	345.57	0.0412389	14.2509
FSH_MR_018	thigh	prox	AM_L	1868.3	0.0465899	87.0436
FSH_MR_018	thigh	prox	AL_L	1288.03	0.0532744	68.6193
FSH_MR_019	shank	dist	TA_R	179.253	0.532867	95.518
FSH_MR_019	shank	dist	EDL_R	158.925	0.720792	114.552
FSH_MR_019	shank	dist	PER_R	194.037	0.642692	124.706
FSH_MR_019	shank	dist	TP_R	129.358	0.0639556	8.27317
FSH_MR_019	shank	dist	SOL_R	497.103	0.699203	347.576
FSH_MR_019	shank	dist	FDL_R	166.317	0.0919229	15.2883
FSH_MR_019	shank	dist	FLH_R	349.266	0.0986078	34.4403
FSH_MR_019	shank	dist	TA_L	184.797	0.599201	110.731
FSH_MR_019	shank	dist	EDL_L	142.294	0.655379	93.2565
FSH_MR_019	shank	dist	PER_L	249.476	0.627153	156.46
FSH_MR_019	shank	dist	TP_L	223.604	0.0471591	10.545
FSH_MR_019	shank	dist	SOL_L	585.806	0.481664	282.162
FSH_MR_019	shank	dist	FDL_L	229.148	0.156185	35.7896
FSH_MR_019	shank	dist	FLH_L	332.634	0.0727709	24.2061
FSH_MR_019	shank	mid	TA_R	474.928	0.701102	332.973
FSH_MR_019	shank	mid	EDL_R	303.067	0.712507	215.937
FSH_MR_019	shank	mid	PER_R	201.429	0.689082	138.801
FSH_MR_019	shank	mid	TP_R	347.418	0.0591885	20.5632
FSH_MR_019	shank	mid	SOL_R	1561.53	0.605551	945.588
FSH_MR_019	shank	mid	GM_R	445.36	0.729638	324.951
FSH_MR_019	shank	mid	FDL_R	205.124	0.0628712	12.8964
FSH_MR_019	shank	mid	TA_L	378.834	0.725143	274.709
FSH_MR_019	shank	mid	EDL_L	401.009	0.512925	205.688
FSH_MR_019	shank	mid	PER_L	449.056	0.263443	118.301
FSH_MR_019	shank	mid	TP_L	460.144	0.0452057	20.8011
FSH_MR_019	shank	mid	SOL_L	2186.15	0.0639587	139.823
FSH_MR_019	shank	mid	GM_L	212.516	0.675395	143.532
FSH_MR_019	shank	mid	FDL_L	271.651	0.0436055	11.8455
FSH_MR_019	shank	prox	TA_R	334.482	0.747831	250.136
FSH_MR_019	shank	prox	EDL_R	293.827	0.645724	189.731
FSH_MR_019	shank	prox	PER_R	303.067	0.622347	188.613
FSH_MR_019	shank	prox	TP_R	330.786	0.0493328	16.3186
FSH_MR_019	shank	prox	SOL_R	1628.06	0.290601	473.116
FSH_MR_019	shank	prox	GM_R	1127.26	0.75732	853.697
FSH_MR_019	shank	prox	GL_R	661.573	0.74846	495.161
FSH_MR_019	shank	prox	TA_L	336.33	0.69752	234.597
FSH_MR_019	shank	prox	EDL_L	343.722	0.373222	128.285
FSH_MR_019	shank	prox	PER_L	325.242	0.0683861	22.242
FSH_MR_019	shank	prox	TP_L	452.752	0.0333852	15.1152
FSH_MR_019	shank	prox	SOL_L	2698.03	0.0418479	112.907
FSH_MR_019	shank	prox	GM_L	1400.76	0.755736	1058.6
FSH_MR_019	shank	prox	GL_L	787.235	0.774709	609.878
FSH_MR_019	thigh	dist	SAR_R	230.996	0.883975	204.195
FSH_MR_019	thigh	dist	GRA_R	208.82	0.811943	169.55
FSH_MR_019	thigh	dist	VM_R	1236.29	0.872759	1078.98
FSH_MR_019	thigh	dist	VL_R	1042.25	0.66734	695.537
FSH_MR_019	thigh	dist	VI_R	973.879	0.64126	624.509
FSH_MR_019	thigh	dist	RF_R	295.675	0.838968	248.062
FSH_MR_019	thigh	dist	BFS_R	247.628	0.810515	200.706
FSH_MR_019	thigh	dist	BFL_R	759.515	0.605003	459.509
FSH_MR_019	thigh	dist	ST_R	768.755	0.762541	586.207
FSH_MR_019	thigh	dist	SM_R	783.539	0.851258	666.994
FSH_MR_019	thigh	dist	AM_R	461.992	0.916406	423.372
FSH_MR_019	thigh	dist	SAR_L	181.101	0.824427	149.305
FSH_MR_019	thigh	dist	GRA_L	199.581	0.784822	156.636
FSH_MR_019	thigh	dist	VM_L	1273.25	0.862642	1098.36
FSH_MR_019	thigh	dist	VL_L	833.434	0.813313	677.843
FSH_MR_019	thigh	dist	VI_L	1249.23	0.784453	979.96
FSH_MR_019	thigh	dist	RF_L	205.124	0.816131	167.408
FSH_MR_019	thigh	dist	BFS_L	277.195	0.746967	207.056
FSH_MR_019	thigh	dist	BFL_L	1302.82	0.23874	311.034
FSH_MR_019	thigh	dist	ST_L	718.86	0.713174	512.672
FSH_MR_019	thigh	dist	SM_L	935.072	0.885632	828.13
FSH_MR_019	thigh	dist	AM_L	402.857	0.891914	359.314
FSH_MR_019	thigh	prox	SAR_R	247.628	0.875475	216.792
FSH_MR_019	thigh	prox	GRA_R	423.185	0.873655	369.718
FSH_MR_019	thigh	prox	VM_R	602.438	0.416178	250.722
FSH_MR_019	thigh	prox	VL_R	1755.57	0.28352	497.74
FSH_MR_019	thigh	prox	VI_R	1225.2	0.27352	335.118
FSH_MR_019	thigh	prox	RF_R	430.577	0.729368	314.049
FSH_MR_019	thigh	prox	BFL_R	436.121	0.43891	191.418
FSH_MR_019	thigh	prox	ST_R	1373.04	0.792947	1088.75
FSH_MR_019	thigh	prox	AM_R	1929.28	0.765993	1477.81
FSH_MR_019	thigh	prox	AL_R	580.262	0.909906	527.984
FSH_MR_019	thigh	prox	SAR_L	212.516	0.827501	175.857
FSH_MR_019	thigh	prox	GRA_L	297.523	0.89199	265.387
FSH_MR_019	thigh	prox	VM_L	491.56	0.736204	361.888
FSH_MR_019	thigh	prox	VL_L	1585.56	0.576041	913.345
FSH_MR_019	thigh	prox	VI_L	1095.85	0.605071	663.064
FSH_MR_019	thigh	prox	RF_L	412.097	0.758252	312.473
FSH_MR_019	thigh	prox	BFL_L	502.647	0.445266	223.812
FSH_MR_019	thigh	prox	ST_L	1289.88	0.51286	661.529
FSH_MR_019	thigh	prox	AM_L	2217.56	0.779469	1728.52
FSH_MR_019	thigh	prox	AL_L	460.144	0.866985	398.938
FSH_MR_020	shank	dist	FDL_L	127.51	0.303743	38.7302
FSH_MR_020	shank	dist	EDL_R	253.172	0.0306634	7.76311
FSH_MR_020	shank	dist	PER_R	321.546	0.0451033	14.5028
FSH_MR_020	shank	dist	TP_R	173.709	0.0468056	8.13055
FSH_MR_020	shank	dist	SOL_R	522.975	0.0316464	16.5503
FSH_MR_020	shank	dist	FDL_R	223.604	0.0345136	7.71739
FSH_MR_020	shank	dist	FLH_R	144.142	0.0277413	3.99869
FSH_MR_020	shank	dist	TA_L	107.182	0.238833	25.5986
FSH_MR_020	shank	dist	EDL_L	197.733	0.0392536	7.76174
FSH_MR_020	shank	dist	PER_L	291.979	0.109415	31.9469
FSH_MR_020	shank	dist	TP_L	262.412	0.0525264	13.7836
FSH_MR_020	shank	dist	SOL_L	609.83	0.0373005	22.7469
FSH_MR_020	shank	dist	FDL_L	114.574	0.0408415	4.67937
FSH_MR_020	shank	dist	FLH_L	175.557	0.0632735	11.1081
FSH_MR_020	shank	mid	TA_R	282.739	0.0548241	15.5009
FSH_MR_020	shank	mid	EDL_R	297.523	0.0421034	12.5267
FSH_MR_020	shank	mid	PER_R	408.401	0.0481018	19.6448
FSH_MR_020	shank	mid	TP_R	206.972	0.0334166	6.91629
FSH_MR_020	shank	mid	SOL_R	1855.36	0.0304341	56.4662
FSH_MR_020	shank	mid	GM_R	384.377	0.0518981	19.9484
FSH_MR_020	shank	mid	FDL_R	173.709	0.0285939	4.96703
FSH_MR_020	shank	mid	TA_L	343.722	0.0559781	19.2409
FSH_MR_020	shank	mid	EDL_L	365.898	0.0405617	14.8415
FSH_MR_020	shank	mid	PER_L	341.874	0.0429713	14.6908
FSH_MR_020	shank	mid	TP_L	295.675	0.0425622	12.5846
FSH_MR_020	shank	mid	SOL_L	1633.6	0.030776	50.2758
FSH_MR_020	shank	mid	GM_L	395.465	0.0689363	27.2619
FSH_MR_020	shank	mid	FDL_L	190.341	0.0194521	3.70254
FSH_MR_020	shank	prox	TA_R	561.782	0.0324461	18.2276
FSH_MR_020	shank	prox	EDL_R	369.594	0.0338943	12.5271
FSH_MR_020	shank	prox	PER_R	445.36	0.0468149	20.8495
FSH_MR_020	shank	prox	TP_R	578.414	0.051606	29.8496
FSH_MR_020	shank	prox	SOL_R	1838.73	0.0279201	51.3374
FSH_MR_020	shank	prox	GM_R	1008.99	0.0246933	24.9153
FSH_MR_020	shank	prox	GL_R	436.121	0.0225034	9.81419
FSH_MR_020	shank	prox	TA_L	489.712	0.024424	11.9607
FSH_MR_020	shank	prox	EDL_L	334.482	0.0276912	9.26219
FSH_MR_020	shank	prox	PER_L	508.191	0.0391854	19.9137
FSH_MR_020	shank	prox	TP_L	437.969	0.0352946	15.458
FSH_MR_020	shank	prox	SOL_L	1794.38	0.0259951	46.645
FSH_MR_020	shank	prox	GM_L	1398.91	0.0338768	47.3906
FSH_MR_020	shank	prox	GL_L	491.56	0.0254647	12.5174
FSH_MR_020	thigh	dist	SAR_r	317.851	0.0391281	12.4369
FSH_MR_020	thigh	dist	GRA_r	245.78	0.0371097	9.12083
FSH_MR_020	thigh	dist	VM_r	1319.45	0.0237632	31.3543
FSH_MR_020	thigh	dist	VL_r	1655.78	0.0243067	40.2465
FSH_MR_020	thigh	dist	VI_r	1463.59	0.025854	37.8397
FSH_MR_020	thigh	dist	RF_r	201.429	0.0978042	19.7006
FSH_MR_020	thigh	dist	BFS_r	301.219	0.0407494	12.2745
FSH_MR_020	thigh	dist	BFL_r	746.579	0.026731	19.9568
FSH_MR_020	thigh	dist	ST_r	450.904	0.0294709	13.2886
FSH_MR_020	thigh	dist	SM_r	521.127	0.785142	409.159
FSH_MR_020	thigh	dist	AM_r	487.864	0.108202	52.7877
FSH_MR_020	thigh	dist	SAR_L	327.09	0.0492397	16.1058
FSH_MR_020	thigh	dist	GRA_L	255.02	0.0430435	10.977
FSH_MR_020	thigh	dist	VM_L	1410	0.0179064	25.248
FSH_MR_020	thigh	dist	VL_L	1999.5	0.0267622	53.511
FSH_MR_020	thigh	dist	VI_L	1862.75	0.0288889	53.8129
FSH_MR_020	thigh	dist	RF_L	238.388	0.195355	46.5703
FSH_MR_020	thigh	dist	BFS_L	201.429	0.0692165	13.9422
FSH_MR_020	thigh	dist	BFL_L	955.4	0.0440443	42.0799
FSH_MR_020	thigh	dist	ST_L	460.144	0.0366319	16.8559
FSH_MR_020	thigh	dist	SM_L	458.296	0.840902	385.382
FSH_MR_020	thigh	dist	AM_L	206.972	0.150265	31.1006
FSH_MR_020	thigh	prox	SAR_R	369.594	0.0526442	19.457
FSH_MR_020	thigh	prox	GRA_R	399.161	0.0562686	22.4602
FSH_MR_020	thigh	prox	VM_R	1245.53	0.0243309	30.3049
FSH_MR_020	thigh	prox	VL_R	2958.6	0.0266135	78.7387
FSH_MR_020	thigh	prox	VI_R	1136.5	0.0229205	26.0491
FSH_MR_020	thigh	prox	RF_R	613.525	0.0562278	34.4971
FSH_MR_020	thigh	prox	BFL_R	40.655	0.0947932	3.85382
FSH_MR_020	thigh	prox	ST_R	1053.34	0.0552874	58.2366
FSH_MR_020	thigh	prox	AM_R	3731.05	0.0384976	143.636
FSH_MR_020	thigh	prox	AL_R	367.746	0.0681627	25.0665
FSH_MR_020	thigh	prox	SAR_L	336.33	0.0357167	12.0126
FSH_MR_020	thigh	prox	GRA_L	343.722	0.0457645	15.7303
FSH_MR_020	thigh	prox	VM_L	999.751	0.0221423	22.1368
FSH_MR_020	thigh	prox	VL_L	2418.99	0.0367866	88.9863
FSH_MR_020	thigh	prox	VI_L	1116.17	0.0252788	28.2155
FSH_MR_020	thigh	prox	RF_L	469.384	0.0945686	44.389
FSH_MR_020	thigh	prox	BFL_L	83.159	0.0294594	2.44981
FSH_MR_020	thigh	prox	ST_L	772.451	0.0375452	29.0018
FSH_MR_020	thigh	prox	AM_L	2195.39	0.0393766	86.4469
FSH_MR_020	thigh	prox	AL_L	447.208	0.306435	137.04
FSH_MR_021	shank	dist	TA_R	190.341	0.0487197	9.27335
FSH_MR_021	shank	dist	EDL_R	258.716	0.0479438	12.4038
FSH_MR_021	shank	dist	PER_R	277.195	0.0443117	12.283
FSH_MR_021	shank	dist	TP_R	194.037	0.0269375	5.22688
FSH_MR_021	shank	dist	SOL_R	698.532	0.0325494	22.7368
FSH_MR_021	shank	dist	FDL_R	140.446	0.0771448	10.8347
FSH_MR_021	shank	dist	FLH_R	194.037	0.0269588	5.231
FSH_MR_021	shank	dist	TA_L	125.662	0.0530069	6.66096
FSH_MR_021	shank	dist	EDL_L	188.493	0.0444358	8.37583
FSH_MR_021	shank	dist	PER_L	314.155	0.0554061	17.4061
FSH_MR_021	shank	dist	TP_L	177.405	0.018081	3.20766
FSH_MR_021	shank	dist	SOL_L	561.782	0.0239907	13.4775
FSH_MR_021	shank	dist	FDL_L	151.533	0.0797424	12.0836
FSH_MR_021	shank	dist	FLH_L	166.317	0.027481	4.57056
FSH_MR_021	shank	mid	TA_R	428.729	0.0436532	18.7154
FSH_MR_021	shank	mid	EDL_R	362.202	0.0514446	18.6333
FSH_MR_021	shank	mid	PER_R	349.266	0.0384824	13.4406
FSH_MR_021	shank	mid	TP_R	338.178	0.0305521	10.3321
FSH_MR_021	shank	mid	SOL_R	1495.01	0.0324282	48.4804
FSH_MR_021	shank	mid	GM_R	482.32	0.0325443	15.6968
FSH_MR_021	shank	mid	FDL_R	192.189	0.0369422	7.09989
FSH_MR_021	shank	mid	TA_L	415.793	0.0433298	18.0162
FSH_MR_021	shank	mid	EDL_L	364.05	0.0592965	21.5869
FSH_MR_021	shank	mid	PER_L	378.834	0.038114	14.4389
FSH_MR_021	shank	mid	TP_L	412.097	0.0352724	14.5357
FSH_MR_021	shank	mid	SOL_L	1589.25	0.0251943	40.0401
FSH_MR_021	shank	mid	GM_L	471.232	0.0427152	20.1288
FSH_MR_021	shank	mid	FDL_L	249.476	0.0461115	11.5037
FSH_MR_021	shank	prox	TA_R	591.35	0.0220511	13.0399
FSH_MR_021	shank	prox	EDL_R	522.975	0.046544	24.3413
FSH_MR_021	shank	prox	PER_R	517.431	0.025892	13.3973
FSH_MR_021	shank	prox	TP_R	511.887	0.0287076	14.695
FSH_MR_021	shank	prox	SOL_R	1326.84	0.0216398	28.7125
FSH_MR_021	shank	prox	GM_R	1020.08	0.0259236	26.4441
FSH_MR_021	shank	prox	GL_R	630.157	0.0308854	19.4626
FSH_MR_021	shank	prox	TA_L	534.063	0.0238248	12.724
FSH_MR_021	shank	prox	EDL_L	375.138	0.0353699	13.2686
FSH_MR_021	shank	prox	PER_L	515.583	0.0325715	16.7933
FSH_MR_021	shank	prox	TP_L	517.431	0.0274521	14.2046
FSH_MR_021	shank	prox	SOL_L	1365.65	0.0194008	26.4947
FSH_MR_021	shank	prox	GM_L	968.335	0.0201729	19.5341
FSH_MR_021	shank	prox	GL_L	630.157	0.0315764	19.8981
FSH_MR_021	thigh	dist	SAR_R	170.013	0.0550002	9.35074
FSH_MR_021	thigh	dist	GRA_R	168.165	0.0439559	7.39184
FSH_MR_021	thigh	dist	VM_R	984.967	0.0258947	25.5054
FSH_MR_021	thigh	dist	VL_R	848.217	0.0339274	28.7778
FSH_MR_021	thigh	dist	VI_R	1027.47	0.026715	27.4489
FSH_MR_021	thigh	dist	RF_R	129.358	0.0519966	6.72618
FSH_MR_021	thigh	dist	BFS_R	280.891	0.0258778	7.26884
FSH_MR_021	thigh	dist	BFL_R	500.799	0.0373845	18.7221
FSH_MR_021	thigh	dist	ST_R	389.921	0.029587	11.5366
FSH_MR_021	thigh	dist	SM_R	467.536	0.0826208	38.6282
FSH_MR_021	thigh	dist	AM_R	245.78	0.0293167	7.20546
FSH_MR_021	thigh	dist	SAR_L	205.124	0.048083	9.86297
FSH_MR_021	thigh	dist	GRA_L	145.99	0.0551419	8.05016
FSH_MR_021	thigh	dist	VM_L	1005.29	0.0238792	24.0057
FSH_MR_021	thigh	dist	VL_L	920.288	0.0407519	37.5034
FSH_MR_021	thigh	dist	VI_L	1132.81	0.0258199	29.2489
FSH_MR_021	thigh	dist	RF_L	145.99	0.040618	5.92982
FSH_MR_021	thigh	dist	BFS_L	327.09	0.0250057	8.1791
FSH_MR_021	thigh	dist	BFL_L	522.975	0.0314335	16.4389
FSH_MR_021	thigh	dist	ST_L	469.384	0.0212769	9.98704
FSH_MR_021	thigh	dist	SM_L	382.529	0.114771	43.9032
FSH_MR_021	thigh	dist	AM_L	330.786	0.0724216	23.9561
FSH_MR_021	thigh	prox	SAR_R	157.077	0.0405789	6.37402
FSH_MR_021	thigh	prox	GRA_R	182.949	0.0674601	12.3418
FSH_MR_021	thigh	prox	VM_R	484.168	0.0237621	11.5049
FSH_MR_021	thigh	prox	VL_R	994.207	0.0238068	23.6689
FSH_MR_021	thigh	prox	VI_R	1197.48	0.0250991	30.0557
FSH_MR_021	thigh	prox	RF_R	583.958	0.0365537	21.3458
FSH_MR_021	thigh	prox	BFL_R	194.037	0.0320984	6.22828
FSH_MR_021	thigh	prox	ST_R	480.472	0.0270766	13.0095
FSH_MR_021	thigh	prox	AM_R	2073.42	0.0434606	90.1121
FSH_MR_021	thigh	prox	AL_R	432.425	0.0310876	13.4431
FSH_MR_021	thigh	prox	SAR_L	160.773	0.041967	6.74717
FSH_MR_021	thigh	prox	GRA_L	208.82	0.0496691	10.3719
FSH_MR_021	thigh	prox	VM_L	458.296	0.0152564	6.99194
FSH_MR_021	thigh	prox	VL_L	1095.85	0.0235329	25.7885
FSH_MR_021	thigh	prox	VI_L	1273.25	0.0166458	21.1942
FSH_MR_021	thigh	prox	RF_L	510.039	0.0361493	18.4376
FSH_MR_021	thigh	prox	BFL_L	201.429	0.0189286	3.81277
FSH_MR_021	thigh	prox	ST_L	580.262	0.0172072	9.98469
FSH_MR_021	thigh	prox	AM_L	1986.57	0.0240638	47.8044
FSH_MR_021	thigh	prox	AL_L	620.917	0.0246041	15.2771
FSH_MR_021		dist	SAR_R	170.013	0.0550002	9.35074
FSH_MR_021		dist	GRA_R	168.165	0.0439559	7.39184
FSH_MR_021		dist	VM_R	984.967	0.0258947	25.5054
FSH_MR_021		dist	VL_R	848.217	0.0339274	28.7778
FSH_MR_021		dist	VI_R	1027.47	0.026715	27.4489
FSH_MR_021		dist	RF_R	129.358	0.0519966	6.72618
FSH_MR_021		dist	BFS_R	280.891	0.0258778	7.26884
FSH_MR_021		dist	BFL_R	500.799	0.0373845	18.7221
FSH_MR_021		dist	ST_R	389.921	0.029587	11.5366
FSH_MR_021		dist	SM_R	467.536	0.0826208	38.6282
FSH_MR_021		dist	AM_R	245.78	0.0293167	7.20546
FSH_MR_023	shank	dist	TA_R	173.709	0.410753	71.3516
FSH_MR_023	shank	dist	EDL_R	343.722	0.091985	31.6173
FSH_MR_023	shank	dist	PER_R	447.208	0.0366164	16.3752
FSH_MR_023	shank	dist	TP_R	334.482	0.0250715	8.38597
FSH_MR_023	shank	dist	SOL_R	796.474	0.0369497	29.4295
FSH_MR_023	shank	dist	FDL_R	238.388	0.127941	30.4995
FSH_MR_023	shank	dist	FLH_R	229.148	0.0207867	4.76324
FSH_MR_023	shank	dist	TA_L	182.949	0.0619186	11.328
FSH_MR_023	shank	dist	EDL_L	401.009	0.0329163	13.1997
FSH_MR_023	shank	dist	PER_L	591.35	0.0475931	28.1442
FSH_MR_023	shank	dist	TP_L	365.898	0.0221167	8.09246
FSH_MR_023	shank	dist	SOL_L	946.16	0.0359024	33.9694
FSH_MR_023	shank	dist	FDL_L	212.516	0.0516542	10.9773
FSH_MR_023	shank	dist	FLH_L	297.523	0.0306323	9.11383
FSH_MR_023	shank	mid	TA_R	534.063	0.0369467	19.7319
FSH_MR_023	shank	mid	EDL_R	378.834	0.0235281	8.91326
FSH_MR_023	shank	mid	PER_R	428.729	0.0486294	20.8489
FSH_MR_023	shank	mid	TP_R	423.185	0.0225966	9.56252
FSH_MR_023	shank	mid	SOL_R	2705.43	0.0305747	82.7175
FSH_MR_023	shank	mid	GM_R	622.765	0.0291384	18.1464
FSH_MR_023	shank	mid	FDL_R	408.401	0.0348825	14.2461
FSH_MR_023	shank	mid	TA_L	615.373	0.0427282	26.2938
FSH_MR_023	shank	mid	EDL_L	576.566	0.0408454	23.55
FSH_MR_023	shank	mid	PER_L	550.695	0.0509597	28.0632
FSH_MR_023	shank	mid	TP_L	576.566	0.0299258	17.2542
FSH_MR_023	shank	mid	SOL_L	2265.61	0.0403931	91.515
FSH_MR_023	shank	mid	GM_L	663.421	0.0376451	24.9745
FSH_MR_023	shank	mid	FDL_L	323.394	0.0307527	9.94523
FSH_MR_023	shank	prox	TA_R	763.211	0.0286591	21.8729
FSH_MR_023	shank	prox	EDL_R	504.495	0.0437107	22.0518
FSH_MR_023	shank	prox	PER_R	511.887	0.0370934	18.9876
FSH_MR_023	shank	prox	TP_R	569.174	0.0307049	17.4764
FSH_MR_023	shank	prox	SOL_R	2008.74	0.0328723	66.0319
FSH_MR_023	shank	prox	GM_R	1528.27	0.0210024	32.0974
FSH_MR_023	shank	prox	GL_R	837.13	0.0286027	23.9441
FSH_MR_023	shank	prox	TA_L	765.059	0.0245541	18.7854
FSH_MR_023	shank	prox	EDL_L	613.525	0.0505883	31.0372
FSH_MR_023	shank	prox	PER_L	510.039	0.02993	15.2654
FSH_MR_023	shank	prox	TP_L	611.678	0.0279193	17.0776
FSH_MR_023	shank	prox	SOL_L	1694.59	0.0388561	65.845
FSH_MR_023	shank	prox	GM_L	1519.03	0.0258516	39.2694
FSH_MR_023	shank	prox	GL_L	753.971	0.0272814	20.5694
FSH_MR_023	thigh	dist	SAR_R	267.955	0.0378226	10.1348
FSH_MR_023	thigh	dist	GRA_R	367.746	0.0352466	12.9618
FSH_MR_023	thigh	dist	VM_R	1650.24	0.0195029	32.1844
FSH_MR_023	thigh	dist	VL_R	1483.92	0.0284967	42.2869
FSH_MR_023	thigh	dist	VI_R	1888.62	0.0195041	36.836
FSH_MR_023	thigh	dist	RF_R	232.844	0.369918	86.1331
FSH_MR_023	thigh	dist	BFS_R	656.029	0.0222583	14.6021
FSH_MR_023	thigh	dist	BFL_R	805.714	0.0224276	18.0703
FSH_MR_023	thigh	dist	ST_R	999.751	0.0212158	21.2105
FSH_MR_023	thigh	dist	SM_R	753.971	0.0208402	15.7129
FSH_MR_023	thigh	dist	AM_R	916.592	0.0280349	25.6966
FSH_MR_023	thigh	dist	SAR_L	208.82	0.0307811	6.42771
FSH_MR_023	thigh	dist	GRA_L	293.827	0.0305887	8.98778
FSH_MR_023	thigh	dist	VM_L	1677.95	0.0176684	29.6468
FSH_MR_023	thigh	dist	VL_L	1737.09	0.0373335	64.8517
FSH_MR_023	thigh	dist	VI_L	1918.19	0.0182412	34.9902
FSH_MR_023	thigh	dist	RF_L	260.564	0.0506308	13.1926
FSH_MR_023	thigh	dist	BFS_L	635.701	0.0265939	16.9058
FSH_MR_023	thigh	dist	BFL_L	720.708	0.0237491	17.1161
FSH_MR_023	thigh	dist	ST_L	1029.32	0.0201316	20.7218
FSH_MR_023	thigh	dist	SM_L	709.62	0.0274703	19.4934
FSH_MR_023	thigh	dist	AM_L	541.455	0.035465	19.2027
FSH_MR_023	thigh	prox	SAR_R	280.891	0.0493023	13.8486
FSH_MR_023	thigh	prox	GRA_R	364.05	0.0397058	14.4549
FSH_MR_023	thigh	prox	VM_R	711.468	0.0269764	19.1929
FSH_MR_023	thigh	prox	VL_R	2476.28	0.025441	62.9989
FSH_MR_023	thigh	prox	VI_R	1430.33	0.024567	35.1388
FSH_MR_023	thigh	prox	RF_R	582.11	0.061761	35.9517
FSH_MR_023	thigh	prox	BFL_R	151.533	0.0276495	4.18982
FSH_MR_023	thigh	prox	ST_R	896.265	0.0302077	27.0741
FSH_MR_023	thigh	prox	AM_R	3202.53	0.0358515	114.815
FSH_MR_023	thigh	prox	AL_R	1426.63	0.0255447	36.4428
FSH_MR_023	thigh	prox	SAR_L	308.611	0.0417447	12.8829
FSH_MR_023	thigh	prox	GRA_L	362.202	0.0391432	14.1777
FSH_MR_023	thigh	prox	VM_L	541.455	0.024412	13.218
FSH_MR_023	thigh	prox	VL_L	2356.16	0.0254436	59.9493
FSH_MR_023	thigh	prox	VI_L	1629.91	0.0292011	47.5951
FSH_MR_023	thigh	prox	RF_L	898.113	0.0426955	38.3454
FSH_MR_023	thigh	prox	BFL_L	149.685	0.0308044	4.61095
FSH_MR_023	thigh	prox	ST_L	746.579	0.0248787	18.5739
FSH_MR_023	thigh	prox	AM_L	2674.01	0.0259062	69.2735
FSH_MR_023	thigh	prox	AL_L	1430.33	0.0208324	29.7972
FSH_MR_026	shank	dist	TA_R	168.165	0.0859192	14.4486
FSH_MR_026	shank	dist	EDL_R	249.476	0.0493224	12.3047
FSH_MR_026	shank	dist	PER_R	218.06	0.0581098	12.6714
FSH_MR_026	shank	dist	TP_R	177.405	0.027468	4.87296
FSH_MR_026	shank	dist	SOL_R	833.434	0.0501969	41.8358
FSH_MR_026	shank	dist	FDL_R	162.621	0.0385613	6.27088
FSH_MR_026	shank	dist	FLH_R	188.493	0.0223183	4.20684
FSH_MR_026	shank	dist	TA_L	188.493	0.088596	16.6997
FSH_MR_026	shank	dist	EDL_L	192.189	0.0467332	8.98162
FSH_MR_026	shank	dist	PER_L	240.236	0.0570693	13.7101
FSH_MR_026	shank	dist	TP_L	188.493	0.0373406	7.03845
FSH_MR_026	shank	dist	SOL_L	550.695	0.0352954	19.437
FSH_MR_026	shank	dist	FDL_L	243.932	0.0654787	15.9723
FSH_MR_026	shank	dist	FLH_L	229.148	0.018917	4.33479
FSH_MR_026	shank	mid	TA_R	537.759	0.0510098	27.431
FSH_MR_026	shank	mid	EDL_R	352.962	0.0615111	21.7111
FSH_MR_026	shank	mid	PER_R	173.709	0.0465769	8.09082
FSH_MR_026	shank	mid	TP_R	325.242	0.0483821	15.7359
FSH_MR_026	shank	mid	SOL_R	2027.22	0.0278653	56.4892
FSH_MR_026	shank	mid	GM_R	170.013	0.102104	17.359
FSH_MR_026	shank	mid	FDL_R	227.3	0.0316718	7.199
FSH_MR_026	shank	mid	TA_L	491.56	0.0510764	25.1071
FSH_MR_026	shank	mid	EDL_L	303.067	0.0519333	15.7393
FSH_MR_026	shank	mid	PER_L	199.581	0.0775346	15.4744
FSH_MR_026	shank	mid	TP_L	258.716	0.046134	11.9356
FSH_MR_026	shank	mid	SOL_L	2032.77	0.0254258	51.6847
FSH_MR_026	shank	mid	GM_L	149.685	0.113785	17.0319
FSH_MR_026	shank	mid	FDL_L	153.381	0.0449851	6.89985
FSH_MR_026	shank	prox	TA_R	700.38	0.0243931	17.0844
FSH_MR_026	shank	prox	EDL_R	450.904	0.058583	26.4153
FSH_MR_026	shank	prox	PER_R	284.587	0.038546	10.9697
FSH_MR_026	shank	prox	TP_R	511.887	0.0435878	22.312
FSH_MR_026	shank	prox	SOL_R	1687.19	0.0385925	65.113
FSH_MR_026	shank	prox	GM_R	1373.04	0.0456719	62.7094
FSH_MR_026	shank	prox	GL_R	532.215	0.0373521	19.8794
FSH_MR_026	shank	prox	TA_L	550.695	0.0282411	15.5522
FSH_MR_026	shank	prox	EDL_L	428.729	0.0544226	23.3326
FSH_MR_026	shank	prox	PER_L	371.442	0.0545543	20.2638
FSH_MR_026	shank	prox	TP_L	519.279	0.0496876	25.8017
FSH_MR_026	shank	prox	SOL_L	1417.39	0.0288138	40.8405
FSH_MR_026	shank	prox	GM_L	1269.55	0.034195	43.4125
FSH_MR_026	shank	prox	GL_L	628.309	0.0521935	32.7936
FSH_MR_026	thigh	dist	SAR_R	251.324	0.0577781	14.521
FSH_MR_026	thigh	dist	GRA_R	247.628	0.051171	12.6714
FSH_MR_026	thigh	dist	VM_R	1620.67	0.0286737	46.4705
FSH_MR_026	thigh	dist	VL_R	949.856	0.055574	52.7873
FSH_MR_026	thigh	dist	VI_R	1799.92	0.0293483	52.8247
FSH_MR_026	thigh	dist	RF_R	234.692	0.251247	58.9657
FSH_MR_026	thigh	dist	BFS_R	340.026	0.0484557	16.4762
FSH_MR_026	thigh	dist	BFL_R	763.211	0.0461356	35.2112
FSH_MR_026	thigh	dist	ST_R	384.377	0.0640302	24.6117
FSH_MR_026	thigh	dist	SM_R	888.873	0.0623785	55.4465
FSH_MR_026	thigh	dist	AM_R	144.142	0.0891213	12.8461
FSH_MR_026	thigh	dist	SAR_L	251.324	0.0431006	10.8322
FSH_MR_026	thigh	dist	GRA_L	223.604	0.0465471	10.4081
FSH_MR_026	thigh	dist	VM_L	1493.16	0.0242704	36.2395
FSH_MR_026	thigh	dist	VL_L	1033.01	0.0458127	47.3252
FSH_MR_026	thigh	dist	VI_L	1663.17	0.025413	42.2661
FSH_MR_026	thigh	dist	RF_L	73.919	0.0521233	3.8529
FSH_MR_026	thigh	dist	BFS_L	382.529	0.0333157	12.7442
FSH_MR_026	thigh	dist	BFL_L	704.076	0.0362025	25.4893
FSH_MR_026	thigh	dist	ST_L	308.611	0.0364376	11.2451
FSH_MR_026	thigh	dist	SM_L	772.451	0.0629629	48.6358
FSH_MR_026	thigh	dist	AM_L	149.685	0.0743966	11.1361
FSH_MR_026	thigh	prox	SAR_R	327.09	0.0609931	19.9502
FSH_MR_026	thigh	prox	GRA_R	328.938	0.0469349	15.4387
FSH_MR_026	thigh	prox	VM_R	864.849	0.0337751	29.2104
FSH_MR_026	thigh	prox	VL_R	1835.03	0.0288022	52.853
FSH_MR_026	thigh	prox	VI_R	1666.87	0.0268821	44.809
FSH_MR_026	thigh	prox	RF_R	772.451	0.0489704	37.8273
FSH_MR_026	thigh	prox	BFL_R	97.942	0.0408712	4.003
FSH_MR_026	thigh	prox	ST_R	491.56	0.0330335	16.2379
FSH_MR_026	thigh	prox	AM_R	3392.87	0.0597989	202.89
FSH_MR_026	thigh	prox	AL_R	1112.48	0.0222934	24.8009
FSH_MR_026	thigh	prox	SAR_L	299.371	0.0791048	23.6817
FSH_MR_026	thigh	prox	GRA_L	380.681	0.0466023	17.7406
FSH_MR_026	thigh	prox	VM_L	702.228	0.0227273	15.9597
FSH_MR_026	thigh	prox	VL_L	1820.25	0.0339414	61.7819
FSH_MR_026	thigh	prox	VI_L	1450.65	0.0364857	52.9282
FSH_MR_026	thigh	prox	RF_L	641.245	0.0449071	28.7964
FSH_MR_026	thigh	prox	BFL_L	134.902	0.0318169	4.29217
FSH_MR_026	thigh	prox	ST_L	473.08	0.0284685	13.4679
FSH_MR_026	thigh	prox	AM_L	3243.18	0.0401415	130.186
FSH_MR_026	thigh	prox	AL_L	957.248	0.0293541	28.0991
FSH_MR_027	shank	dist	TA_R	145.99	0.0626421	9.14513
FSH_MR_027	shank	dist	EDL_R	279.043	0.0479438	13.3784
FSH_MR_027	shank	dist	PER_R	247.628	0.0587571	14.5499
FSH_MR_027	shank	dist	TP_R	271.651	0.0378834	10.2911
FSH_MR_027	shank	dist	SOL_R	859.305	0.0486927	41.8419
FSH_MR_027	shank	dist	FDL_R	164.469	0.0580961	9.555
FSH_MR_027	shank	dist	FLH_R	123.814	0.0197864	2.44983
FSH_MR_027	shank	dist	TA_L	223.604	0.064243	14.365
FSH_MR_027	shank	dist	EDL_L	269.803	0.0393116	10.6064
FSH_MR_027	shank	dist	PER_L	291.979	0.0694719	20.2843
FSH_MR_027	shank	dist	TP_L	236.54	0.0568821	13.4549
FSH_MR_027	shank	dist	SOL_L	1010.84	0.0331161	33.4751
FSH_MR_027	shank	dist	FDL_L	145.99	0.0512952	7.48859
FSH_MR_027	shank	dist	FLH_L	112.726	0.0244104	2.75169
FSH_MR_027	shank	mid	TA_R	443.512	0.0499964	22.174
FSH_MR_027	shank	mid	EDL_R	364.05	0.0625151	22.7586
FSH_MR_027	shank	mid	PER_R	371.442	0.102087	37.9196
FSH_MR_027	shank	mid	TP_R	421.337	0.0492878	20.7668
FSH_MR_027	shank	mid	SOL_R	2215.71	0.0412956	91.4992
FSH_MR_027	shank	mid	GM_R	412.097	0.057036	23.5044
FSH_MR_027	shank	mid	FDL_R	330.786	0.0364549	12.0588
FSH_MR_027	shank	mid	TA_L	491.56	0.0404582	19.8876
FSH_MR_027	shank	mid	EDL_L	430.577	0.0426642	18.3702
FSH_MR_027	shank	mid	PER_L	349.266	0.111398	38.9075
FSH_MR_027	shank	mid	TP_L	401.009	0.0536822	21.5271
FSH_MR_027	shank	mid	SOL_L	2332.14	0.0365509	85.2416
FSH_MR_027	shank	mid	GM_L	511.887	0.0492563	25.2137
FSH_MR_027	shank	mid	FDL_L	249.476	0.0316997	7.9083
FSH_MR_027	shank	prox	TA_R	506.343	0.0280924	14.2244
FSH_MR_027	shank	prox	EDL_R	413.945	0.0421717	17.4568
FSH_MR_027	shank	prox	PER_R	341.874	0.0514871	17.6021
FSH_MR_027	shank	prox	TP_R	522.975	0.0436585	22.8323
FSH_MR_027	shank	prox	SOL_R	1888.62	0.0322721	60.9499
FSH_MR_027	shank	prox	GM_R	1312.06	0.0347938	45.6515
FSH_MR_027	shank	prox	GL_R	750.275	0.031676	23.7657
FSH_MR_027	shank	prox	TA_L	528.519	0.0255433	13.5001
FSH_MR_027	shank	prox	EDL_L	478.624	0.0591211	28.2968
FSH_MR_027	shank	prox	PER_L	332.634	0.051234	17.0422
FSH_MR_027	shank	prox	TP_L	486.016	0.0332379	16.1541
FSH_MR_027	shank	prox	SOL_L	1775.9	0.0226555	40.2338
FSH_MR_027	shank	prox	GM_L	1156.83	0.0320726	37.1025
FSH_MR_027	shank	prox	GL_L	883.329	0.0360081	31.807
FSH_MR_027	thigh	dist	SAR_R	218.06	0.13783	30.0552
FSH_MR_027	thigh	dist	GRA_R	140.446	0.0751736	10.5578
FSH_MR_027	thigh	dist	VM_R	1426.63	0.0363482	51.8555
FSH_MR_027	thigh	dist	VL_R	731.795	0.0850659	62.2508
FSH_MR_027	thigh	dist	VI_R	1354.56	0.0469362	63.578
FSH_MR_027	thigh	dist	RF_R	133.054	0.0426331	5.6725
FSH_MR_027	thigh	dist	BFS_R	408.401	0.0393986	16.0904
FSH_MR_027	thigh	dist	BFL_R	994.207	0.0408827	40.6459
FSH_MR_027	thigh	dist	ST_R	269.803	0.0425739	11.4866
FSH_MR_027	thigh	dist	SM_R	874.089	0.0536936	46.933
FSH_MR_027	thigh	dist	AM_R	138.598	0.0761476	10.5539
FSH_MR_027	thigh	dist	SAR_L	160.773	0.0788809	12.6819
FSH_MR_027	thigh	dist	GRA_L	94.246	0.0705808	6.65195
FSH_MR_027	thigh	dist	VM_L	1465.44	0.0320466	46.9623
FSH_MR_027	thigh	dist	VL_L	870.393	0.0656796	57.167
FSH_MR_027	thigh	dist	VI_L	1805.46	0.0376743	68.0196
FSH_MR_027	thigh	dist	RF_L	114.574	0.0862821	9.88569
FSH_MR_027	thigh	dist	BFS_L	404.705	0.0501205	20.284
FSH_MR_027	thigh	dist	BFL_L	1038.56	0.0359512	37.3374
FSH_MR_027	thigh	dist	ST_L	236.54	0.0265704	6.28495
FSH_MR_027	thigh	dist	SM_L	929.528	0.0398858	37.0749
FSH_MR_027	thigh	dist	AM_L	86.855	0.0626704	5.44324
FSH_MR_027	thigh	prox	SAR_R	251.324	0.131615	33.078
FSH_MR_027	thigh	prox	GRA_R	182.949	0.0722952	13.2263
FSH_MR_027	thigh	prox	VM_R	473.08	0.0401735	19.0053
FSH_MR_027	thigh	prox	VL_R	1304.67	0.0296629	38.7001
FSH_MR_027	thigh	prox	VI_R	1652.08	0.0275571	45.5267
FSH_MR_027	thigh	prox	RF_R	850.065	0.0533547	45.355
FSH_MR_027	thigh	prox	BFL_R	73.919	0.0649844	4.80358
[truncated: 1,019 more rows]

## Sheet: FF_wgtavg
Table S5: MRI Fat Fraction Summary
Results of MRI analysis, detailing single fat fraction in each muscle (section) and the area of each muscle, prior to weighted average fat fraction calculations.
Patient_ID	FF
FSH_MR_001	0.24782
FSH_MR_002	0.109843
FSH_MR_003	0.237554
FSH_MR_004	0.0383419
FSH_MR_005	0.138147
FSH_MR_006	0.0827304
FSH_MR_007	0.309357
FSH_MR_008	0.0370152
FSH_MR_009	0.0556307
FSH_MR_010	0.104719
FSH_MR_011	0.260359
FSH_MR_012	0.101101
FSH_MR_013	0.146943
FSH_MR_014	0.180927
FSH_MR_015	0.311634
FSH_MR_016	0.0289464
FSH_MR_017	0.0568023
FSH_MR_018	0.23151
FSH_MR_019	0.562864
FSH_MR_020	0.0526918
FSH_MR_021	0.0326536
FSH_MR_023	0.032593
FSH_MR_026	0.0412113
FSH_MR_027	0.0456274
FSH_MR_029	0.183479
FSH_MR_030	0.467125
FSH_MR_031	0.0678591
FSH_MR_032	0.0678515
FSH_MR_033	0.0353484
FSH_MR_034	0.183899
FSH_MR_035	0.0496096
FSH_MR_038	0.0412135
FSH_MR_039	0.0855108
FSH_MR_040	0.0352439
FSH_MR_041	0.291492
FSH_MR_042	0.0580991

## Sheet: FF_patient
Table S5: MRI Fat Fraction Summary
Results of MRI analysis, detailing single fat fraction in each muscle (section) and the area of each muscle, prior to weighted average fat fraction calculations.
Row Labels	Sum of FF
FSH_MR_019	0.562864
FSH_MR_030	0.467125
FSH_MR_015	0.311634
FSH_MR_007	0.309357
FSH_MR_041	0.291492
FSH_MR_011	0.260359
FSH_MR_001	0.24782
FSH_MR_003	0.237554
FSH_MR_018	0.23151
FSH_MR_034	0.183899
FSH_MR_029	0.183479
FSH_MR_014	0.180927
FSH_MR_013	0.146943
FSH_MR_005	0.138147
FSH_MR_002	0.109843
FSH_MR_010	0.104719
FSH_MR_012	0.101101
FSH_MR_039	0.0855108
FSH_MR_006	0.0827304
FSH_MR_031	0.0678591
FSH_MR_032	0.0678515
FSH_MR_042	0.0580991
FSH_MR_017	0.0568023
FSH_MR_009	0.0556307
FSH_MR_020	0.0526918
FSH_MR_035	0.0496096
FSH_MR_027	0.0456274
FSH_MR_038	0.0412135
FSH_MR_026	0.0412113
FSH_MR_004	0.0383419
FSH_MR_008	0.0370152
FSH_MR_033	0.0353484
FSH_MR_040	0.0352439
FSH_MR_021	0.0326536
FSH_MR_023	0.032593
FSH_MR_016	0.0289464
Grand Total	5.01375
