# Supplementary material for: The FSHD muscle–blood biomarker: a circulating transcriptomic biomarker for clinical severity in facioscapulohumeral muscular dystrophy
Source: Brain Commun. 2023 Aug 16;5(5):fcad221. doi: 10.1093/braincomms/fcad221 (PMC10507741; doi:10.1093/braincomms/fcad221)
Supplement: fcad221_Supplementary_Data [file fcad221_supplementary_data.zip › Supplementary_Table_3.xlsx]

## Sheet: Sheet1
Supplementary Table 3: globaltest results assessing the gene sets comprising FSHD biomarkers as correlates of FSHD status
Table displays results of globaltest implemented to determine association between genes comprising each of the 5 biomarkers (3 DUX4 target gene sets, PAX7 target gene set, Lymphoblast score gene set)
and Control/TIRM-/TIRM+ muscle adjusting for age and sex, TIRM-/TIRM+ muscle adjusting for patient, age and sex and Control/FSHD PBMCs adjusting for age and sex.
Globaltest Results
Muscle Biopsies
	Response variable	Covariates	p-value
PAX7 score genes	0: Control; 1: TIRM-; 2: TIRM+	age+sex	0.00027
	1: TIRM-, 2: TIRM+	age+sex+matched pair	0.00179
Yao et al., DUX4 biomarker genes	0: Control; 1: TIRM-; 2: TIRM+	age+sex	0.0083
	1: TIRM-, 2: TIRM+	age+sex+matched pair	0.069
Choi et al., DUX4 biomarker genes	0: Control; 1: TIRM-; 2: TIRM+	age+sex	0.00034
	1: TIRM-, 2: TIRM+	age+sex+matched pair	0.026
Geng et al., DUX4 biomarker genes	0: Control; 1: TIRM-; 2: TIRM+	age+sex	0.0056
	1: TIRM-, 2: TIRM+	age+sex+matched pair	0.0867
Lymphoblast score genes	0: Control; 1: TIRM-; 2: TIRM+	age+sex	0.00015
	1: TIRM-, 2: TIRM+	age+sex+matched pair	0.011
PBMCs
PAX7 score genes	0: Control; 1: FSHD	age+sex	0.2
Yao et al., DUX4 biomarker genes	0: Control; 1: FSHD	age+sex	0.87
Choi et al., DUX4 biomarker genes	0: Control; 1: FSHD	age+sex	0.18
Geng et al., DUX4 biomarker genes	0: Control; 1: FSHD	age+sex	0.48
Lymphoblast score genes	0: Control; 1: FSHD	age+sex	0.3
